# Supplementary material for: Circular RNAs increase during vascular cell differentiation and are biomarkers for vascular disease
Source: Cardiovasc Res. 2025 Feb 4;121(3):405–23. doi: 10.1093/cvr/cvaf013 (PMC12038242; doi:10.1093/cvr/cvaf013)
Supplement: cvaf013_Supplementary_Data [file cvaf013_supplementary_data.zip]

Archive with 3 entries (3 files):
- Northoff et al - Suppl Figures.pdf
- Northoff et al - Suppl Tables S01-14.xlsx
- Northoff et al - Supplementary information.pdf
