# Supplementary material for: Circular RNAs increase during vascular cell differentiation and are biomarkers for vascular disease
Source: Cardiovasc Res. 2025 Feb 4;121(3):405–23. doi: 10.1093/cvr/cvaf013 (PMC12038242; doi:10.1093/cvr/cvaf013)
Supplement: cvaf013_Supplementary_Data [file cvaf013_supplementary_data.zip › Northoff et al - Suppl Tables S01-14.xlsx]

## Sheet: Table S1 (DE ECs)
circRNA	log2FC	P value	adj. P value
chr13:110822893-110823034	7.7479	1.37594e-35	4.2124e-33
chr13:110829231-110829384	7.73901	2.36885e-35	7.12472e-33
chr13:110822055-110823079	7.91388	3.62143e-35	1.07798e-32
chr1:22169262-22169931	6.54239	2.55103e-34	7.36575e-32
chr1:22178580-22179325	6.72119	1.691e-33	4.74032e-31
chr1:22154522-22155572	7.78408	1.75158e-33	4.8943e-31
chr1:22172940-22173985	6.88985	5.7857e-32	1.49156e-29
chr1:22169262-22178419	6.46189	8.03501e-32	2.03509e-29
chr1:22216473-22217187	8.39427	9.13467e-32	2.30686e-29
chr1:22178038-22179325	6.43551	1.51246e-31	3.71135e-29
chr1:22213912-22214167	8.06734	1.09629e-30	2.51222e-28
chr1:22160308-22162130	8.15286	7.58379e-30	1.58675e-27
chr1:22172600-22173092	7.09166	4.33879e-29	8.65968e-27
chr1:22191777-22192302	8.76096	5.04455e-29	1.00452e-26
chr5:151051133-151052777	5.73075	3.04518e-28	5.82288e-26
chr13:111121563-111121671	6.5581	6.46573e-27	1.13374e-24
chr1:22169262-22175524	6.62983	5.24557e-26	8.62194e-24
chr13:111082747-111088714	6.05609	2.49438e-25	3.8791e-23
chr13:110838731-110838900	7.38128	1.73821e-23	2.28823e-21
chr1:22181103-22182405	8.0111	8.59936e-23	1.0626e-20
chr1:22206599-22207995	7.94806	9.59926e-23	1.17776e-20
chr1:22214430-22222459	8.04703	5.31205e-22	6.21804e-20
chr17:57430575-57430887	6.50086	9.33591e-22	1.07253e-19
chr1:22180685-22180836	7.50545	1.17857e-21	1.34327e-19
chr16:66437466-66437690	6.49107	6.8524e-21	7.30088e-19
chr1:22181796-22182085	8.14639	7.84963e-20	7.60562e-18
chr4:55976569-55987357	5.0728	1.15562e-19	1.10731e-17
chr1:22165317-22166510	7.45733	2.13295e-18	1.8167e-16
chr1:22173846-22176991	5.71659	4.52313e-18	3.72786e-16
chr2:36744469-36744685	5.95366	6.27504e-18	5.09897e-16
chr11:65267990-65268121	6.10984	1.66029e-17	1.29564e-15
chr1:22170640-22173092	5.73378	5.84872e-16	3.98915e-14
chr1:22169262-22170792	6.79245	8.1901e-16	5.49523e-14
chr1:22204678-22205614	7.08248	1.24839e-15	8.23586e-14
chr3:129304794-129305562	7.06761	2.42795e-15	1.55786e-13
chr13:110838731-110844631	7.41153	1.88463e-14	1.09269e-12
chr1:22186058-22186495	6.60977	3.17454e-14	1.79141e-12
chr4:55976574-55987357	4.9068	1.06449e-13	5.69182e-12
chr22:51137117-51144580	5.32136	5.46061e-13	2.71529e-11
chr22:36684772-36684943	3.18299	6.93106e-13	3.39579e-11
chr13:111111117-111114533	4.87372	1.03789e-12	4.99461e-11
chr4:55958783-55974060	4.60124	2.02814e-12	9.49107e-11
chr13:110830410-110847465	5.12577	2.98249e-12	1.36679e-10
chr1:22205069-22205614	6.57413	3.05349e-12	1.39649e-10
chrX:2644300-2656297	6.25216	8.01726e-12	3.44818e-10
chr13:110862326-110862559	6.22924	2.38896e-11	9.72436e-10
chr1:22158144-22158289	5.19891	2.74717e-11	1.11146e-09
chr13:110835530-110835623	5.68396	3.9212e-11	1.55593e-09
chr13:111082231-111121671	4.42592	5.79527e-11	2.25919e-09
chr19:17670119-17671274	5.8648	8.45901e-11	3.24072e-09
chr1:22188480-22188608	5.263	1.08616e-10	4.08529e-09
chr20:31383214-31388104	-5.27422	1.6554e-10	6.09921e-09
chr8:11703169-11710988	6.21466	2.47217e-10	8.89664e-09
chr13:29001888-29002058	5.05907	2.69059e-10	9.62748e-09
chr13:111156494-111158953	4.95974	2.76435e-10	9.8824e-09
chr13:110844560-110847465	6.15395	3.45968e-10	1.21822e-08
chr11:12495291-12495530	5.56088	4.38289e-10	1.52409e-08
chr1:22201108-22202535	6.28089	6.30519e-10	2.15449e-08
chr13:110835339-110839676	4.38129	1.04905e-09	3.47762e-08
chr1:22188249-22188608	4.77593	1.55565e-09	5.00621e-08
chr2:197135916-197172809	5.65551	1.63464e-09	5.24617e-08
chr1:22178038-22203145	6.11463	5.04872e-09	1.5049e-07
chr22:51153344-51160865	6.28786	6.76299e-09	1.98448e-07
chr1:22168494-22168873	4.85771	6.88991e-09	2.01967e-07
chr5:151043647-151049345	4.34839	1.2554e-08	3.50673e-07
chr11:124761194-124761458	5.92351	2.42679e-08	6.47028e-07
chr1:22180685-22181258	5.45014	3.54518e-08	9.1613e-07
chr13:110845176-110845260	5.4551	3.98949e-08	1.02241e-06
chr7:97557393-97558089	-5.50219	4.10391e-08	1.04925e-06
chr13:110864763-110866362	3.52692	4.20358e-08	1.07283e-06
chr13:110847432-110850978	4.72123	4.44743e-08	1.13107e-06
chr10:92678621-92680105	5.71875	4.5073e-08	1.14483e-06
chr13:110804680-110807744	5.12258	5.97786e-08	1.48967e-06
chr22:36690137-36690344	3.07823	7.57917e-08	1.85666e-06
chr1:183083665-183084772	3.01541	7.64187e-08	1.86938e-06
chr8:11702590-11710988	4.96503	7.79401e-08	1.9023e-06
chr4:55971998-55987357	5.59085	9.02992e-08	2.17635e-06
chr13:28979916-29041754	5.83338	1.22587e-07	2.88157e-06
chr6:166829529-166829724	4.17728	1.2598e-07	2.95491e-06
chr3:129302409-129308370	5.16822	1.44832e-07	3.35709e-06
chr3:58131647-58135954	3.45054	1.97737e-07	4.4721e-06
chr13:28931690-28980031	4.96688	2.16355e-07	4.85389e-06
chr2:188348850-188368497	6.24083	2.52601e-07	5.57041e-06
chr11:70263118-70265962	1.16715	2.64787e-07	5.81398e-06
chr8:37686405-37687532	6.02772	3.28436e-07	7.08933e-06
chr13:29001295-29041754	6.10691	3.73752e-07	7.98194e-06
chr1:22201383-22202240	5.20777	4.43641e-07	9.34547e-06
chr2:36706639-36706837	3.41975	5.12031e-07	1.06387e-05
chr1:36644285-36645158	5.1132	6.15501e-07	1.2664e-05
chr2:121043449-121047333	5.79295	6.81865e-07	1.39105e-05
chr1:22168494-22168635	5.94279	7.77364e-07	1.56778e-05
chr14:23312918-23313079	3.49265	7.92487e-07	1.59531e-05
chr10:111876016-111882050	4.5219	8.28613e-07	1.66185e-05
chr6:166843940-166845978	6.24004	9.21862e-07	1.83106e-05
chr13:111144443-111147814	4.51629	9.29133e-07	1.84339e-05
chr13:111857635-111862349	5.56606	1.07182e-06	2.10336e-05
chr13:110815809-110818650	5.45164	1.10362e-06	2.16038e-05
chr22:36688163-36688280	2.84362	1.48201e-06	2.82635e-05
chr1:22188249-22191858	5.16845	1.57498e-06	2.98918e-05
chr2:36749234-36764689	5.57114	1.77625e-06	3.34117e-05
chr2:71753349-71766369	5.47964	1.82427e-06	3.42644e-05
chr11:74989652-74989788	4.89137	2.55249e-06	4.64494e-05
chr5:55259179-55264224	4.86308	2.71964e-06	4.92842e-05
chr4:55980292-55987357	4.22151	2.77113e-06	5.01529e-05
chr1:21599191-21616649	4.02436	2.79699e-06	5.05737e-05
chr3:129294608-129302512	4.61526	2.83939e-06	5.12185e-05
chr17:48265236-48266156	-3.39944	3.19322e-06	5.69136e-05
chr10:17271339-17271531	5.05321	3.19406e-06	5.69168e-05
chr1:21573713-21582631	4.67061	3.45874e-06	6.1043e-05
chr4:186535984-186536313	5.29831	4.11061e-06	7.1413e-05
chr2:121036190-121047333	4.00648	4.90899e-06	8.36885e-05
chr22:38888060-38897285	4.42546	4.91186e-06	8.3721e-05
chr1:21553651-21554534	4.24929	5.19311e-06	8.8047e-05
chr6:144808683-144832259	4.46218	5.29803e-06	8.96403e-05
chr11:2156596-2156759	6.93995	5.34342e-06	9.03655e-05
chr13:110814576-110826345	3.95384	5.87696e-06	9.83896e-05
chr15:25304603-25307235	-1.98152	6.07437e-06	0.000101342
chr21:27347382-27348341	4.55933	6.56546e-06	0.000108553
chr11:124624536-124626226	5.13568	8.24932e-06	0.000133389
chr3:30686238-30715738	5.99112	8.92211e-06	0.000143225
chr16:88791823-88794069	3.67116	8.95972e-06	0.000143775
chr20:31375035-31376818	-5.32664	9.06077e-06	0.000145236
chr2:54874267-54876327	3.4923	9.22824e-06	0.00014762
chr5:149754179-149754374	-2.20928	9.4689e-06	0.000151079
chr1:21548239-21554534	3.84481	1.01165e-05	0.000160025
chr13:111082231-111114731	3.55511	1.13131e-05	0.000176918
chr8:6366452-6371365	5.94716	1.15013e-05	0.000179571
chr10:32308785-32326535	4.98919	1.20109e-05	0.000186685
chr9:132662243-132662826	4.895	1.34614e-05	0.000207112
chr13:111141791-111141855	4.72971	1.42378e-05	0.000217665
chrX:139865879-139866261	3.11704	1.4792e-05	0.000225184
chr1:113245184-113245315	4.71089	1.57757e-05	0.000238109
chr3:49159116-49159518	5.42711	1.67527e-05	0.000251758
chr11:65267972-65268121	5.08063	1.7701e-05	0.000264085
chr13:110807629-110807744	3.86507	1.943e-05	0.000286671
chr5:151047027-151049345	2.5765	1.94333e-05	0.000286671
chr2:216289816-216293061	5.78787	1.95853e-05	0.00028857
chr21:27394155-27484463	2.51678	2.03943e-05	0.000298863
chr6:7888937-7904956	3.83353	2.09635e-05	0.000306168
chr2:160019793-160027316	5.41531	2.40655e-05	0.000346506
chr13:111134898-111135006	4.04608	2.59705e-05	0.000370243
chr11:70265851-70267686	2.20726	2.61389e-05	0.000372459
chr2:102472438-102476326	2.85398	2.73281e-05	0.000388063
chr6:90052042-90053475	4.66801	3.03345e-05	0.000426213
chr5:95091099-95099324	3.67794	3.20289e-05	0.000447335
chr8:11710118-11710988	5.61306	3.23176e-05	0.000450642
chr6:128643183-128718833	5.14001	3.4894e-05	0.000483145
chr17:62542380-62574694	5.21137	3.504e-05	0.000484625
chr15:25304301-25307235	-2.25761	3.75075e-05	0.000514642
chr3:121354581-121356103	5.2749	3.78133e-05	0.000518346
chr17:48267219-48267469	-3.55177	3.88495e-05	0.000531121
chr5:16818117-16877816	4.45239	3.90382e-05	0.000533364
chr12:27786294-27788048	4.99812	4.27665e-05	0.000578102
chr9:27168492-27173360	4.88195	4.28098e-05	0.000578507
chr11:65267196-65267534	2.29728	4.29456e-05	0.00057998
chr5:149754516-149758971	-2.23899	4.47172e-05	0.000600929
chr11:82560090-82571159	5.09221	4.9082e-05	0.000652576
chr6:166829529-166829653	3.97402	5.50453e-05	0.000720689
chr7:73800850-73803589	4.90848	5.73166e-05	0.000745133
chr4:77951935-77952123	4.21627	6.05974e-05	0.000782733
chr2:188361607-188361805	5.45712	6.14625e-05	0.000792843
chr1:160182899-160183055	2.54556	6.59218e-05	0.000843458
chr15:48826276-48826402	4.91938	6.63433e-05	0.000847725
chr19:17471336-17471641	5.84897	6.65096e-05	0.000849599
chr11:128354717-128360471	5.13594	7.06151e-05	0.000895178
chr1:22190592-22192302	4.20444	7.37448e-05	0.000929682
chr22:36690152-36690278	4.82641	7.93728e-05	0.000991095
chr20:31389083-31393213	-5.5378	8.048e-05	0.00100364
chr8:11704560-11705331	4.20774	8.14791e-05	0.00101449
chr2:202010100-202014558	4.98891	8.42021e-05	0.00104524
chr7:107564674-107564834	3.2952	8.51202e-05	0.00105485
chr13:110822893-110827068	5.36586	8.57422e-05	0.00106151
chr15:25330336-25332746	-2.10289	8.71388e-05	0.00107583
chr20:46385932-46386207	4.72928	8.93731e-05	0.00109966
chr13:110844560-110855954	4.98709	9.78295e-05	0.00118937
chr2:216292902-216293061	4.86134	0.000100917	0.00122123
chr1:39924757-39934404	4.41898	0.000101621	0.00122871
chr13:99481560-99498245	4.73203	0.000106955	0.00128579
chr10:82266983-82269227	5.02452	0.00010757	0.00129163
chr5:138117611-138160488	3.2536	0.000111794	0.0013357
chr10:15317853-15326104	3.794	0.000112888	0.00134745
chr21:27394155-27394358	2.5844	0.000114795	0.00136852
chr11:65267869-65268112	2.94112	0.000115355	0.0013743
chr20:31368123-31376818	-4.92863	0.000116215	0.00138202
chr13:29001295-29008357	5.33785	0.000118756	0.00140884
chr2:109288780-109289485	4.86334	0.000119181	0.00141225
chr2:111212427-111213132	4.86334	0.000119181	0.00141225
chr13:110847369-110850918	4.79298	0.000126258	0.00148453
chr6:144750716-144757165	4.88332	0.000127895	0.00150114
chr21:27269884-27277389	4.97959	0.000129375	0.00151611
chr2:102472438-102472600	2.7267	0.000129937	0.00152202
chr13:28959021-28971205	5.6413	0.000136117	0.00158369
chr19:17471336-17477004	5.41678	0.000142868	0.00165248
chr1:43782869-43783743	4.90981	0.000153048	0.00175522
chr4:140599696-140625350	4.27474	0.000157592	0.0018028
chr20:30954186-30956926	2.59503	0.000163597	0.00186264
chr15:25320881-25328674	-1.83616	0.000171827	0.00194534
chr13:111080813-111109782	3.21008	0.000190644	0.00212642
chr12:96707098-96728643	4.52419	0.00020256	0.00223858
chr1:201454410-201459472	4.40799	0.000207311	0.00228293
chr2:36623756-36623930	5.31772	0.000210228	0.00231152
chr2:121036193-121038483	5.50664	0.000221778	0.00241553
chr5:38971978-38982138	5.19751	0.000222067	0.00241837
chr3:64579933-64582667	5.34167	0.000228407	0.0024754
chr12:96682944-96717890	4.29991	0.000231478	0.00250479
chr11:65267147-65267394	3.84783	0.000237006	0.00255662
chr11:65267170-65267534	4.64658	0.000237156	0.00255792
chr2:121036193-121047333	3.83801	0.000251529	0.00268685
chr14:23310699-23310848	3.40462	0.000274186	0.00289531
chr4:10099334-10105610	1.54571	0.000296895	0.0030996
chr11:65623405-65623713	2.05761	0.000307408	0.0031928
chr13:110895021-110895081	4.60915	0.000312755	0.00324134
chr2:216273020-216274797	3.92456	0.000321717	0.00332071
chrX:139865879-139866225	3.39815	0.000323119	0.00333122
chr10:30315031-30318795	4.5014	0.000347796	0.00355013
chrX:139865824-139865989	3.19062	0.000388837	0.0039169
chr3:49362134-49363278	4.13917	0.00038946	0.00392181
chr2:96500106-96500313	3.8756	0.000395974	0.0039775
chr10:33200813-33200990	2.36591	0.000400311	0.00401056
chr18:7888103-7955412	3.71759	0.000405657	0.00405662
chr6:144852187-144878447	4.98573	0.000414734	0.00413466
chr2:216259250-216295575	4.35508	0.000425582	0.00423048
chr5:141037931-141038046	4.92848	0.00043366	0.00429992
chr4:177632652-177650900	4.9371	0.000439339	0.00434926
chr2:102460692-102472600	1.9647	0.000441653	0.00436767
chr17:62567915-62602758	4.80436	0.000445672	0.00440038
chr3:37544668-37559100	3.50542	0.000456265	0.00449065
chr15:30024636-30064369	3.63389	0.000460895	0.00452952
chr9:35685265-35685548	2.31031	0.000479785	0.00468645
chr1:224592131-224612356	4.78152	0.000480785	0.00469516
chr2:216246934-216248206	3.14192	0.000502878	0.0048801
chr11:65267905-65268121	3.66766	0.000511731	0.00495491
chr17:1540002-1540356	4.75099	0.000512334	0.0049602
chr1:22222414-22222803	3.4238	0.000534285	0.00514683
chr2:241514446-241515027	4.1824	0.000536268	0.00516261
chr17:62567915-62579662	3.5966	0.000564063	0.00538815
chr21:47916900-47918746	4.15852	0.000572671	0.00545413
chr16:47531309-47537001	3.18882	0.000588659	0.00558003
chr18:9525717-9525849	3.57767	0.000591388	0.00559915
chr10:15290637-15296878	4.53368	0.000592275	0.00560632
chr1:207930358-207933069	4.16296	0.000592632	0.00560909
chr15:39875817-39876623	4.81554	0.000598611	0.00565333
chrX:139866135-139866437	3.56923	0.000603421	0.0056944
chr17:80207306-80210480	3.96401	0.000609795	0.00574516
chrX:130889625-130902724	-2.86318	0.000616212	0.00579931
chr12:96688776-96691110	4.99423	0.000617115	0.00580479
chr17:48266737-48266899	-2.96477	0.00062749	0.00588117
chr2:36623756-36706837	4.85681	0.000647436	0.0060349
chr2:56145353-56149582	4.6546	0.000654154	0.00608761
chr21:27394174-27394330	2.67998	0.00067282	0.00623786
chr8:68931783-68956825	4.7145	0.000706427	0.00651042
chr6:7899808-7904956	4.74138	0.000708874	0.00652949
chr11:65267957-65268333	2.94218	0.000725281	0.00666009
chr15:41227095-41229724	4.74936	0.000757017	0.00690902
chr2:160035066-160042410	4.70572	0.000775864	0.00705798
chr1:22202355-22202877	4.62884	0.00077917	0.00707691
chr10:15170348-15183556	4.47855	0.000792351	0.00717256
chr5:132034862-132046749	4.26854	0.000799386	0.00722567
chr11:62292887-62293109	3.78667	0.000806851	0.00728099
chr4:83769956-83803093	4.64214	0.000822207	0.00739948
chr4:55968063-55968675	3.86509	0.000833315	0.00748471
chr12:69214104-69218431	3.90573	0.000856864	0.00766602
chr20:35127990-35152744	2.52919	0.000897797	0.00797593
chr2:217525361-217526721	2.28176	0.000904978	0.00802109
chr10:15177272-15183556	4.40106	0.000933195	0.00822574
chr2:54891589-54894783	4.64169	0.000943236	0.00829567
chr19:39195573-39200116	1.78973	0.000945021	0.00830742
chr6:145160308-145161968	3.67301	0.000965925	0.00846085
chr5:59934576-59943360	-3.81881	0.0010053	0.00875533
chr7:6042083-6045662	3.84087	0.00100701	0.00876487
chr6:4891946-4892613	2.27786	0.00102116	0.00886401
chr1:22202721-22204746	3.90134	0.00105481	0.00911685
chr2:216238044-216256537	3.00515	0.00105733	0.00913219
chr6:151130240-151130870	4.60687	0.00106499	0.00918829
chrX:139865636-139865879	3.57782	0.00107258	0.00924182
chr9:116276737-116299198	4.50624	0.00112664	0.00963577
chr9:101829163-101830952	5.07418	0.00113363	0.00968304
chr6:144858717-144860579	4.80388	0.00114832	0.00979602
chr2:102486083-102486877	2.08112	0.00116464	0.00990788
chr9:92220581-92220795	-5.22143	0.00116591	0.00991676
chr1:55330975-55331119	-2.42691	0.00119973	0.0101655
chr1:47840580-47840965	4.37552	0.00120152	0.0101767
chr13:111121581-111125497	2.72282	0.00121277	0.01026
chr6:7861683-7862731	4.53845	0.00123582	0.0104193
chr9:139417301-139418431	4.83929	0.00126294	0.0106093
chr4:10082980-10100763	4.2353	0.00131555	0.0109995
chr10:96347985-96353372	-3.72793	0.00134011	0.0111724
chr6:168307850-168363247	2.16885	0.00134392	0.0111999
chr15:41145686-41145825	-3.79455	0.0013639	0.0113424
chr9:96289436-96294611	4.0736	0.00141193	0.0116738
chr2:216289816-216299547	3.83342	0.00141736	0.0117116
chr1:113245620-113246428	3.68228	0.00143879	0.0118525
chr19:48221765-48239790	5.17557	0.00144641	0.0119074
chr15:86207793-86213061	4.92991	0.00145581	0.01197
chr7:134613504-134625988	2.49954	0.00147225	0.01208
chr2:230672423-230675761	2.5189	0.00147356	0.0120885
chr21:34787194-34793992	3.59213	0.00147736	0.012115
chr8:37686405-37691646	4.36316	0.00151655	0.0123685
chr19:42409911-42410955	4.50109	0.00152385	0.0124197
chr12:111991961-111993723	4.28626	0.00161537	0.0130333
chr13:111009818-111009899	4.48517	0.00161858	0.0130531
chrX:130883333-130883486	-1.98089	0.00162322	0.0130834
chr4:55968528-55968634	4.44487	0.00170648	0.0136426
chr8:52773404-52773806	3.82217	0.00172012	0.0137377
chr2:36623756-36669878	3.58417	0.00172774	0.0137879
chr1:208062505-208062966	4.42759	0.00178926	0.0141878
chrX:153595099-153595218	1.59904	0.00183157	0.0144716
chr11:70263118-70263229	0.865894	0.00183739	0.014507
chr10:17271733-17271937	4.12717	0.00190173	0.0149347
chr14:69387722-69392389	3.41266	0.00191496	0.0150263
chr2:201283972-201284219	3.65038	0.00194569	0.0152288
chr19:46024579-46026076	1.95595	0.00199743	0.0155677
chr2:216240351-216242985	3.57965	0.00201641	0.0156804
chr10:29801663-29820217	2.57838	0.00203872	0.0158282
chr2:216299418-216299547	4.15248	0.00204431	0.0158617
chr8:131088593-131104389	4.28164	0.00208183	0.0161052
chr2:216236631-216237098	2.68282	0.00213719	0.0164791
chr22:36684772-36684985	2.32404	0.00216937	0.0166693
chr8:141684396-141685598	2.98301	0.00217991	0.0167236
chr10:17275585-17275930	2.46907	0.00220976	0.0169196
chr14:62188226-62188541	4.49086	0.00223148	0.0170498
chr14:23310778-23311244	2.64102	0.00223337	0.0170627
chr1:147229651-147231379	5.10085	0.00226024	0.0172451
chr7:134625842-134635265	1.82403	0.00230822	0.0175432
chrX:147743428-147744289	4.22228	0.00238818	0.0180417
chr5:179225927-179226121	4.06536	0.00240205	0.0181278
chr11:128350085-128350346	4.45118	0.00241241	0.0181915
chr21:27326903-27372497	2.60877	0.00246393	0.0185203
chr7:148705250-148718239	4.16708	0.00247845	0.0186166
chr17:79817056-79817263	3.90703	0.00251555	0.018832
chr2:36668400-36691798	4.10669	0.00261849	0.0194592
chr19:41854199-41854360	2.56272	0.0026673	0.0197423
chr13:72131155-72147144	4.29688	0.00268252	0.0198397
chr2:36764494-36764689	3.58008	0.00270362	0.0199685
chr16:3900297-3901010	3.59483	0.00272151	0.0200749
chr3:58080562-58083704	4.66322	0.00275888	0.0203108
chr17:27235800-27248826	4.23857	0.0028083	0.0206221
chr4:41652409-41652625	4.16945	0.00281198	0.0206456
chr9:139407472-139407989	4.14954	0.0028364	0.0207949
chr10:33208812-33224486	3.20401	0.00284369	0.020836
chr1:26135070-26138370	3.32361	0.0028709	0.0209927
chr11:62289318-62289702	3.296	0.00290051	0.0211628
chr10:13701322-13717044	4.30617	0.00294616	0.0214453
chr11:65267115-65267243	2.34014	0.00303894	0.0220171
chr20:17640309-17640459	2.59664	0.00305671	0.0221273
chrX:139866621-139866799	3.99102	0.0030624	0.0221592
chr16:70176136-70177561	4.71145	0.00306678	0.0221854
chr4:10090287-10099515	1.72255	0.00307376	0.0222266
chr2:189950444-189957146	3.72306	0.00319855	0.0229564
chr3:171965322-171969331	2.09927	0.00329032	0.0234848
chr21:27423315-27425664	3.34949	0.00336729	0.0239375
chr3:58080562-58081945	4.10635	0.0033966	0.0241003
chr20:31376659-31381401	-4.12288	0.00341125	0.0241924
chr20:34319862-34328519	2.52583	0.00345828	0.0244578
chr8:12945995-12946213	4.64872	0.00351717	0.0247889
chr12:133365612-133398897	4.62661	0.00352817	0.0248487
chr2:216272830-216293061	4.74836	0.00353618	0.024897
chr11:9769404-9770730	4.58044	0.00360837	0.0253085
chr2:36668400-36669878	3.51897	0.00367052	0.0256572
chr11:129979323-129992408	1.44797	0.00370282	0.0258433
chr3:30713129-30715738	4.67249	0.00373773	0.0260493
chrX:139865419-139865879	3.57829	0.00381417	0.0264691
chr17:73490976-73491480	3.88549	0.00384974	0.0266668
chr11:65373231-65375919	4.54589	0.003865	0.0267447
chr15:91030185-91034777	4.49771	0.00388256	0.0268598
chr12:26748397-26755639	4.61958	0.00388674	0.0268844
chr2:189921698-189922153	3.67403	0.00393377	0.0271382
chr7:23545364-23556147	4.56238	0.00393566	0.027145
chr7:111375109-111377045	4.55447	0.00399699	0.0274715
chr2:188348850-188361805	3.8251	0.00404139	0.0277063
chr1:32381495-32385259	3.53969	0.00409988	0.0280053
chr10:128768965-128851079	4.22293	0.00410815	0.028042
chr17:16029395-16029523	2.87248	0.00418795	0.0284856
chr1:243800912-243859018	4.73589	0.00431911	0.0292012
chr6:144835044-144838084	4.44927	0.00450146	0.0302147
chr19:45766370-45766625	4.43397	0.00452371	0.0303359
chr1:16090990-16101291	4.50636	0.00457864	0.0306097
chr17:1372824-1373813	3.42017	0.00468041	0.0311384
chr17:16021201-16024583	3.67986	0.00468491	0.0311588
chr21:39772495-39775631	4.40402	0.0047289	0.0313937
chr19:1249888-1250018	5.11345	0.00477849	0.0316693
chr13:110830188-110831383	2.42916	0.00484232	0.0320133
chr5:21491429-21497305	-1.22028	0.0050219	0.0329647
chr17:62579578-62594608	4.38063	0.00502674	0.0329815
chrX:153593503-153593627	2.25568	0.00509205	0.0333015
chr4:186547985-186583396	4.45509	0.00511798	0.0334383
chr19:14551954-14552255	3.176	0.0052262	0.0339813
chr7:137569740-137570248	4.48223	0.00527209	0.0342001
chr16:138696-143323	4.33383	0.00528649	0.0342781
chr13:111117751-111117953	4.34776	0.00547053	0.0351634
chr11:65267159-65267534	2.89891	0.00549238	0.0352782
chr1:227400836-227441856	4.17929	0.00560388	0.0358336
chr2:216259250-216259442	2.95386	0.00565186	0.0360668
chr13:29041039-29041754	4.08516	0.00572944	0.036441
chr9:101747846-101749650	3.6661	0.00584018	0.036977
chr12:97886238-97954825	-4.66221	0.00584891	0.0370208
chr3:149289443-149290787	4.89843	0.00598611	0.0376546
chr1:21083658-21106404	3.61681	0.00604656	0.037934
chr17:79813328-79817263	4.31669	0.00606303	0.0380184
chr4:77976302-77987558	3.73903	0.00608639	0.03814
chr17:48268177-48268851	-3.01615	0.00612491	0.0383197
chr1:51887457-51913807	4.3093	0.00620796	0.0387337
chr7:6730715-6730883	3.25746	0.00659993	0.0406465
chr11:85707868-85712201	3.82251	0.00660171	0.0406545
chr2:188348850-188394212	4.80763	0.00665773	0.040921
chr1:21231375-21268823	3.84129	0.00671342	0.0411697
chr8:145006567-145006729	4.90962	0.00678648	0.041495
chr11:2017308-2017651	3.58658	0.00682979	0.0417121
chr22:36205826-36206051	2.50453	0.00696255	0.0423369
chr15:25326237-25328674	-2.30208	0.00699177	0.0424917
chr20:47351082-47364417	4.80258	0.00701407	0.0425944
chr17:48266528-48266899	-1.76268	0.00703135	0.0426828
chr11:62365495-62367731	4.22975	0.00723184	0.0436658
chr11:65267946-65268121	1.98047	0.00735513	0.0442529
chr14:69356855-69360464	2.03814	0.00735568	0.0442531
chr1:92161228-92224307	4.73934	0.0074648	0.0447542
chr2:217521554-217525509	2.78342	0.0074958	0.0449151
chr16:50642204-50655619	-5.20019	0.00754623	0.0451362
chr1:201459303-201465432	4.88009	0.00769459	0.0458647
chr3:14860462-14863103	2.67752	0.00771896	0.0459756
chr5:39381555-39381718	3.43127	0.00780501	0.046383
chr7:98985661-98987635	2.7694	0.00791671	0.0468981
chr17:48267361-48267741	-1.75257	0.00806809	0.0475937
chr11:118461055-118461221	3.87194	0.00809508	0.0477186
chr10:92677488-92678729	4.87386	0.00811791	0.0478131
chr10:32306070-32308887	2.12349	0.00825569	0.048443
chr2:216279559-216284108	3.26691	0.00845942	0.0493709
chr15:25327735-25328674	-1.59555	0.00857538	0.0499102
chr11:65267869-65268102	1.85727	0.00880823	0.0509229
chr3:55521007-55521426	-3.40372	0.0088974	0.051312
chr11:6640006-6640498	3.99988	0.00898627	0.0517238
chr11:62298021-62298405	3.2418	0.00908655	0.0522044
chr19:39191673-39195660	2.09106	0.00915211	0.0524941
chr12:110418756-110429565	2.59928	0.00918892	0.052669
chr10:128768965-128795147	4.6658	0.00924127	0.0529004
chr1:27440281-27440777	3.60313	0.00924096	0.0529004
chr21:27264033-27264180	2.46786	0.00925233	0.0529532
chr11:65267972-65268102	3.23092	0.00948133	0.0540139
chr9:33135186-33155516	4.06826	0.00951087	0.054136
chr3:50289531-50295146	2.18883	0.00957872	0.0544163
chr9:74354978-74355148	4.6093	0.00960942	0.0545321
chr7:107595911-107596075	3.98073	0.00966777	0.0547955
chr2:36744469-36764689	3.98513	0.00967348	0.0548166
chr3:171969049-171969331	3.64789	0.00971211	0.0549744
chr5:127607690-127611852	2.88463	0.00994935	0.0559879
chrX:139865785-139866279	2.12248	0.00996223	0.0560386
chr3:9825711-9825870	4.60358	0.00998838	0.0561565
chr1:16093870-16101291	4.00085	0.00999224	0.0561746
chr1:51860052-51875368	4.14467	0.010027	0.0563154
chr17:39974633-39975651	1.47196	0.0100531	0.0564179
chr2:216248050-216248206	3.69687	0.0102342	0.0571748
chr11:85711685-85718626	4.55409	0.0102708	0.0573534
chr8:68942731-68973014	4.43112	0.010323	0.0575776
chr4:186572937-186583396	3.22699	0.0103561	0.0577183
chr8:29927157-29927575	4.05753	0.0104399	0.058073
chr13:111158814-111158953	4.62169	0.0105158	0.0583719
chr8:15480588-15531345	2.38254	0.0105621	0.0585801
chr15:44620882-44624276	4.30836	0.0108939	0.0599311
chr2:160005652-160020057	3.79037	0.0109418	0.0601162
chr1:183099478-183104291	3.44453	0.011068	0.0606324
chr1:236187369-236201553	3.23546	0.0110839	0.0606886
chr11:110118427-110150481	4.50318	0.0111644	0.061041
chr12:46633461-46637097	4.56392	0.0111724	0.0610662
chr2:216229601-216230353	2.80371	0.011198	0.0611588
chr14:102486229-102486393	4.20251	0.0112713	0.0614584
chr2:112101637-112125152	4.56042	0.0112803	0.0614884
chr2:87882776-87906288	4.56042	0.0112803	0.0614884
chr2:36623756-36691798	2.76925	0.0114523	0.062226
chr1:44071910-44072129	3.83781	0.0115077	0.0624526
chr8:48882357-48888408	-3.74024	0.0115992	0.0628159
chr21:27347382-27354790	4.5252	0.0116299	0.0629463
chr19:41850651-41850769	3.85789	0.0116692	0.0630805
chr3:119219541-119222868	3.35792	0.0117371	0.0633761
chr19:1251837-1254477	2.14255	0.0118089	0.0636449
chr11:46403843-46404298	1.83621	0.011915	0.0640771
chr16:87873307-87874761	-4.28543	0.0120567	0.0646103
chr14:102486229-102489217	3.80335	0.0120656	0.0646419
chr21:27394174-27394312	2.74904	0.0120876	0.0647162
chr2:242275389-242277205	3.05857	0.012195	0.0651759
chr19:49422450-49422543	3.37333	0.0122566	0.0654065
chr9:67334094-67334983	4.4952	0.0122899	0.0655272
chr4:144464661-144465125	3.09055	0.0123865	0.0659293
chr6:3226794-3226903	-2.85858	0.0123955	0.0659648
chr17:17696246-17707163	2.7404	0.0124377	0.0661179
chr1:23381561-23395644	-3.665	0.0124478	0.0661618
chr2:85133509-85133786	1.58405	0.012488	0.0663133
chr14:20811287-20811485	1.22648	0.012518	0.0664535
chr12:27802942-27813878	3.47183	0.0125548	0.0665876
chr2:201994451-202014558	3.91994	0.0125563	0.0665894
chr7:23547038-23556147	2.8915	0.0125824	0.0666939
chr9:116356709-116358045	3.82172	0.012654	0.0669866
chr1:1640956-1643839	3.59931	0.0127777	0.0674807
chr19:41850651-41854360	3.64052	0.0129326	0.0681088
chr8:68930080-68942893	4.41903	0.0130322	0.0684945
chr11:130010292-130010378	2.35859	0.0130547	0.0685883
chr12:125397508-125397736	0.779834	0.0134522	0.0701429
chr13:110864763-110866173	3.96841	0.0135675	0.0705659
chr6:131206235-131230003	4.45159	0.0135704	0.0705741
chr6:2953277-2954943	4.233	0.0136841	0.071033
chr2:187500808-187506315	4.45779	0.0137414	0.0712322
chr10:121189886-121207772	4.34968	0.0140536	0.072439
chr13:111109689-111114731	2.55626	0.014116	0.0726438
chr19:10883154-10935897	3.9602	0.0141555	0.0727952
chr5:14304569-14331009	2.93819	0.0143958	0.0736899
chr20:31372563-31380576	-3.21038	0.014405	0.0737192
chr19:10939711-10941054	3.76909	0.014456	0.0739282
chr11:65267869-65268013	2.90641	0.0145836	0.0744356
chr9:135172273-135187243	4.40593	0.0147636	0.0751042
chr20:46365446-46365686	4.59599	0.0149433	0.0758202
chr21:46893808-46898267	3.29531	0.0150332	0.0761375
chr12:56553758-56553932	4.16047	0.0151302	0.0765042
chr4:5813558-5813729	3.26437	0.0153195	0.0772628
chr10:225933-255988	3.59983	0.0155083	0.0779518
chr5:38523520-38530768	4.29184	0.0157377	0.0788714
chr16:50655512-50655619	-4.59442	0.0157505	0.0789016
chr19:40872325-40872822	3.812	0.015828	0.0792025
chr4:55979470-55981209	3.68605	0.0160399	0.0799925
chr2:192265474-192265561	-1.80686	0.0160885	0.0801633
chr10:33486577-33491923	3.87206	0.0161485	0.0803925
chr4:5814019-5814307	1.87306	0.0161565	0.0804214
chrX:139865879-139866297	2.75094	0.0161703	0.0804761
chr3:25650673-25656779	3.95888	0.0162861	0.0809084
chr13:28971096-29012482	3.26903	0.0163064	0.0809674
chr2:216256354-216259359	2.20469	0.0163682	0.0811943
chr15:73854236-73862764	2.01762	0.0165345	0.0817998
chr6:108204191-108204350	3.53666	0.0166481	0.082165
chr19:54982765-54982906	3.82793	0.016652	0.0821656
chr19:47285639-47285806	-2.25627	0.0167298	0.0824696
chr20:40161688-40169415	3.18954	0.0167848	0.0826651
chr9:135150642-135161881	2.03317	0.0168326	0.0828349
chrX:53641494-53652219	4.09734	0.0169769	0.0834027
chr2:33768578-33774818	3.39793	0.0169938	0.0834575
chr17:29311634-29315124	3.51141	0.0170612	0.0837169
chr2:135893293-135893502	2.76089	0.0170819	0.0838092
chrX:139865824-139865917	3.44215	0.0171423	0.0840293
chr10:17277167-17277888	2.49704	0.0172023	0.0842711
chr4:55968063-55987357	3.75936	0.0174381	0.0851133
chr19:11353734-11361762	4.90341	0.0174722	0.0852316
chr10:103557736-103560157	3.39244	0.0175847	0.0856203
chr2:216232585-216240116	2.41733	0.0175836	0.0856203
chr2:206614448-206630294	3.72179	0.0177558	0.086222
chr18:53017589-53018234	2.56792	0.0177999	0.0863827
chr2:54826228-54850733	2.96348	0.0178651	0.0866069
chr14:39517855-39536500	4.27197	0.0178727	0.0866339
chr5:127680076-127686697	3.50377	0.0180247	0.0871897
chr19:2431545-2432521	3.85842	0.018028	0.0871965
chr1:12061457-12062160	3.88831	0.0180724	0.0873773
chr2:242435812-242435949	3.21088	0.0185682	0.0891473
chr17:79477952-79478134	1.08236	0.0186686	0.0895005
chr21:46275124-46281186	1.86642	0.0189603	0.0906029
chr1:108697604-108728576	3.84134	0.0190764	0.0909921
chr19:19756682-19757156	2.78067	0.0190818	0.0909979
chr18:42529845-42533305	2.85266	0.0193417	0.0919637
chr8:37971709-37991064	4.0948	0.0197814	0.0934694
chr3:47466974-47476627	3.67504	0.0198398	0.0936537
chr1:179089324-179091002	4.17368	0.0199111	0.0938824
chr1:232619537-232629406	4.72246	0.0202196	0.0949436
chr12:96691404-96717890	2.74133	0.0203557	0.095387
chr16:89961445-89970613	3.35118	0.0205216	0.0959681
chr1:24020296-24022398	-1.50043	0.0205218	0.0959681
chrX:130883333-130928494	-2.08448	0.0205279	0.0959861
chr3:27446320-27463270	3.73517	0.0207505	0.096766
chr3:122087022-122090647	-3.72198	0.0209174	0.0973817
chr4:724758-724899	3.70933	0.0209406	0.0974741
chr2:242285580-242287606	2.8788	0.0211658	0.0982638
chrX:139866135-139866261	1.05769	0.0212525	0.0985554
chr2:37111074-37113969	3.24635	0.0214143	0.0991253
chr4:39077584-39088347	2.61271	0.021617	0.0997966
chr1:29481207-29481422	3.14713	0.0217621	0.100333
chr5:78251117-78265015	4.7065	0.0219623	0.101049
chr3:195997285-195997412	3.15909	0.0220399	0.101317
chr13:25015983-25067871	4.01333	0.0220924	0.101516
chr11:13435076-13466728	4.77508	0.0225724	0.103106
chr5:167927595-167929110	3.60385	0.0226992	0.103546
chr10:24762156-24762989	4.06514	0.0229226	0.104285
chr2:32703702-32774548	3.29549	0.0229858	0.104441
chr8:61653817-61655656	2.91805	0.0233717	0.105798
chr5:132232014-132235333	2.31185	0.0234669	0.106125
chr7:73770739-73774608	3.18153	0.0234907	0.106194
chr8:141900641-141935848	3.16689	0.023608	0.106597
chr14:20811282-20811431	1.66263	0.0236782	0.106821
chr21:47545179-47545531	2.0038	0.0238959	0.107588
chr2:216279559-216293061	2.78683	0.0239181	0.107673
chr7:5417001-5434226	4.05322	0.0239653	0.107817
chr16:74491771-74493687	3.06101	0.0240358	0.108038
chr22:24698162-24709434	4.03388	0.0244208	0.109417
chr12:9096000-9096506	-3.9491	0.0244686	0.10958
chr3:172080422-172098883	2.78714	0.024484	0.109628
chr10:99223614-99238146	3.79681	0.0245531	0.109862
chr2:48061717-48062010	2.51984	0.0245675	0.109909
chr16:88675341-88677944	3.61131	0.0246645	0.110241
chr1:176050287-176085817	3.03337	0.0246706	0.110251
chr3:171965322-172016577	4.03172	0.0248856	0.110925
chr20:60887228-60888066	3.90812	0.0249475	0.111133
chr3:57835480-57847813	3.86214	0.0252973	0.11231
chr1:52981562-52992045	4.17469	0.0255002	0.112996
chr13:26974589-26975761	3.9482	0.0256178	0.113356
chrX:76918870-76919047	2.29041	0.0257504	0.113785
chr15:76584771-76588078	1.74875	0.0258726	0.114191
chr5:16763589-16766307	3.20924	0.0260997	0.114883
chr9:134518625-134526336	4.14701	0.026422	0.115932
chr2:223773450-223799405	-2.98995	0.0264308	0.115952
chr17:38209550-38209888	3.33099	0.0265071	0.11621
chr14:104219336-104224088	3.90941	0.0265102	0.116214
chr8:68934270-68973014	2.54143	0.0265291	0.116271
chr21:27348266-27369731	3.50611	0.0267085	0.116838
chr13:52971366-52972329	2.93394	0.0267582	0.116982
chr8:142264087-142264728	2.26744	0.026806	0.117129
chr2:216242897-216242985	3.01259	0.0269267	0.117507
chr20:57470666-57485456	2.84463	0.0270828	0.118029
chr14:103987599-103987771	-1.95318	0.02739	0.119026
chr5:225997-240591	3.10887	0.0274334	0.119143
chr17:16040624-16049862	3.49392	0.0274747	0.119287
chr8:128902834-128903244	-3.18332	0.0274925	0.119352
chr19:13064953-13065340	3.67888	0.0275272	0.11949
chr19:11324950-11326603	3.82774	0.0276679	0.119926
chr17:48265456-48266899	-2.59517	0.0277314	0.120125
chr12:57037186-57037357	3.46612	0.0278481	0.120491
chr15:70975096-70987444	4.53253	0.0280043	0.121026
chrX:139865589-139865754	3.50931	0.0280102	0.121041
chr17:4575408-4575657	2.83839	0.028374	0.122172
chr5:16877717-16877816	1.97247	0.0285086	0.12259
chr10:71243446-71258152	4.4873	0.0286672	0.123082
chr4:186573815-186578750	3.91458	0.028678	0.12311
chr10:75854028-75855613	2.87093	0.0287037	0.12319
chr1:16770126-16775696	3.81653	0.0287448	0.123305
chr18:7949178-7955412	3.10173	0.0289061	0.123776
chr12:96694081-96717890	2.53513	0.0289979	0.124029
chr22:38889714-38897285	2.47066	0.0290413	0.124136
chr2:216243852-216244040	4.0372	0.0290587	0.124183
chr10:860681-931700	2.70305	0.0293541	0.124954
chr20:31368123-31375257	-3.1347	0.0293621	0.124969
chr11:65266933-65267191	3.8802	0.0296185	0.125745
chr17:25631805-25636298	2.64992	0.0296621	0.125881
chrX:139865879-139866351	2.1819	0.0297663	0.126167
chr11:65272657-65272846	1.38669	0.029845	0.126352
chr2:204354306-204356042	3.82845	0.029883	0.126422
chr11:129990600-129992408	1.99495	0.0300185	0.126859
chr4:144336629-144336924	3.21835	0.0300287	0.12689
chr2:233697566-233704681	2.84256	0.030088	0.127021
chr17:4451252-4452737	-3.04815	0.0303048	0.127683
chr3:55514812-55514946	-4.13212	0.0303531	0.127849
chr17:4910209-4910837	2.00153	0.0303991	0.127987
chr3:55513341-55514946	-4.26467	0.0308472	0.129308
chr18:9588086-9595100	4.43443	0.0310555	0.129952
chr2:46587776-46588229	4.36962	0.0313993	0.130988
chr6:117840978-117866760	4.43359	0.0314553	0.131133
chr2:170865313-170917953	3.73123	0.0315437	0.131375
chrX:139865339-139866824	0.572113	0.0318655	0.132252
chr22:29815143-29815249	3.86407	0.0319145	0.132404
chr7:135321078-135329766	-2.58268	0.0322055	0.133235
chr1:156104193-156105103	2.58259	0.032248	0.133337
chr5:10415599-10426634	3.80837	0.032513	0.134121
chr9:74305007-74313120	2.64621	0.0328418	0.135
chr1:94650897-94652153	4.4697	0.032883	0.135128
chr7:76619585-76645172	3.22258	0.0329612	0.135346
chr19:536242-537147	3.785	0.0330265	0.135544
chr20:31376659-31380576	-2.69252	0.0332613	0.13625
chr10:129160327-129183173	4.31437	0.0334902	0.136928
chr7:35006505-35013217	3.43061	0.0335372	0.137049
chr7:50737418-50778687	3.89106	0.0335703	0.137139
chr1:171548492-171548605	3.87871	0.0336562	0.137373
chr20:17640249-17640459	1.84673	0.0336739	0.137426
chr3:171830241-171830380	2.39722	0.0338116	0.137793
chr9:131379918-131380387	2.97599	0.0339223	0.138142
chr15:40475914-40488975	-3.43687	0.0340489	0.138512
chr7:72873865-72884813	2.3433	0.0340629	0.138557
chr2:10925059-10942766	3.71395	0.0340869	0.138618
chr3:47125209-47139571	3.52287	0.0344287	0.139625
chr5:150425421-150429508	2.62083	0.0345457	0.140001
chrX:119581695-119582983	2.19385	0.034645	0.140272
chr6:144808683-144814592	3.79256	0.0346695	0.140339
chr7:143080248-143080415	1.63101	0.0348186	0.140712
chr8:38911999-38913291	4.34905	0.035019	0.141336
chr19:16677342-16678980	3.51434	0.0351244	0.141621
chr10:70725132-70726959	-2.15839	0.0353333	0.14218
chr7:50737418-50800065	3.73861	0.0353755	0.142274
chr6:52132662-52134024	-1.80926	0.0355299	0.142705
chr8:61653817-61707686	2.6617	0.035537	0.142723
chr12:25031463-25047409	1.51562	0.0355609	0.14279
chr9:137619111-137620653	2.02716	0.0356048	0.142909
chr16:80718434-80719026	2.64966	0.035621	0.142948
chr12:69983264-69987393	-2.28017	0.0356746	0.143116
chr19:14066723-14067334	-3.13816	0.0357065	0.143197
chr6:148792552-148795358	3.68732	0.0357555	0.143355
chr1:82408652-82409453	4.37273	0.0357908	0.143434
chr22:38890025-38897285	1.19889	0.0359402	0.143822
chr8:19805690-19813594	3.70022	0.0359441	0.143831
chr12:125397285-125397969	0.74974	0.0361659	0.144452
chr6:144811206-144814592	3.41906	0.0364909	0.145367
chr16:72984367-72984864	2.39408	0.0368786	0.146451
chr5:16694479-16711354	3.20961	0.0370225	0.146824
chr1:31901824-31902385	3.76895	0.0370442	0.14689
chr20:33657098-33665977	2.22088	0.0375901	0.14845
chr14:56128239-56130759	3.28303	0.0377705	0.149014
chr1:39844874-39854330	2.83184	0.0382318	0.15036
chr11:119103157-119145663	3.84389	0.0382473	0.1504
chr19:38774266-38774437	-2.87964	0.0385075	0.151149
chr1:85816097-85824530	1.56711	0.0385152	0.151159
chr17:37046672-37054772	2.20215	0.0386434	0.151523
chr11:3392204-3392933	-2.70394	0.0388482	0.152121
chr5:34796043-34818956	1.52536	0.038889	0.152206
chr5:145849106-145858216	-1.80001	0.0392786	0.153271
chr17:37034338-37054772	1.32846	0.0393801	0.153551
chr2:242092890-242109282	3.12303	0.0394035	0.153601
chr2:242572331-242573494	2.36787	0.0394849	0.153815
chr6:42571325-42574389	3.51612	0.0395588	0.154026
chr2:54874276-54876321	2.23266	0.0395747	0.15406
chr7:22259484-22357656	4.17938	0.0398597	0.154843
chr5:150503846-150509090	2.11818	0.0399862	0.155174
chr19:17370097-17370831	4.20204	0.0400941	0.155495
chr19:50210774-50212096	3.42072	0.0401707	0.155709
chr2:36739415-36749456	3.64422	0.0403782	0.15626
chr16:50655512-50666319	-3.81107	0.0405722	0.156767
chr10:71136689-71139851	3.46063	0.0406461	0.156941
chr1:223931801-223933141	2.79446	0.040758	0.157225
chr8:131164981-131193126	2.60446	0.0411113	0.158229
chr15:41648236-41663882	-2.6011	0.0411525	0.158332
chr12:93788384-93789309	3.39773	0.0416648	0.15977
chr1:208252604-208257925	2.1689	0.0417618	0.160014
chr21:27347382-27369731	3.00447	0.0419755	0.160599
chr1:84644859-84650865	4.21861	0.0420991	0.160972
chr7:107575859-107580803	2.22102	0.0422688	0.161393
chr9:35685430-35689214	2.02108	0.0426261	0.162371
chr17:80529599-80542064	4.13763	0.0426865	0.16253
chr20:32661368-32663749	2.13722	0.0428877	0.163073
chr17:38545767-38546416	-2.65257	0.0431216	0.163718
chr3:47912302-47919013	2.39307	0.04351	0.164692
chr14:55647930-55650471	-2.61127	0.0435417	0.16476
chr2:85133515-85133786	2.19347	0.0435519	0.164781
chr10:135123667-135123792	-3.43112	0.0436067	0.164862
chr11:10830278-10830445	1.46418	0.0438329	0.165462
chr6:17788006-17790141	2.79884	0.0438373	0.165471
chr13:111156193-111156340	2.34614	0.04391	0.165688
chr6:26056122-26056299	-3.18068	0.0440281	0.165967
chr12:109046047-109048186	2.57614	0.0440761	0.166092
chr13:79945079-79946065	3.31331	0.0442033	0.166425
chr11:587258-597570	2.57151	0.0443571	0.166818
chr10:75848953-75849956	1.50108	0.0444276	0.166994
chrX:9900214-9907406	3.64306	0.0444318	0.167002
chr18:77170402-77171501	3.17326	0.0445207	0.167255
chr15:30033534-30064369	1.89419	0.0446429	0.167577
chr11:62288355-62288535	2.44567	0.0446958	0.167718
chr1:36297027-36301594	3.39886	0.044721	0.167775
chr6:35195356-35196516	3.6521	0.0448909	0.168189
chr1:33794470-33799893	2.31529	0.0453544	0.16936
chr19:46020920-46021352	2.22343	0.0454567	0.169647
chr17:80046265-80047048	-2.98768	0.0456355	0.17016
chr12:122801295-122803895	4.05003	0.04566	0.170222
chr8:98731276-98731417	4.05767	0.0457245	0.170419
chr6:30673012-30673258	-1.98429	0.0459229	0.170937
chr10:70733300-70734499	-2.64209	0.0459702	0.171062
chr15:86207793-86253876	4.01996	0.0463252	0.17194
chr7:148708937-148718239	2.19944	0.0463197	0.17194
chr2:173423435-173433545	-3.43085	0.0465269	0.172439
chrX:149983334-149984551	4.03308	0.0468611	0.17335
chr17:8109808-8111158	-3.41205	0.0470549	0.173896
chr7:35919432-35930403	3.72504	0.0471343	0.174122
chr1:208315673-208391347	4.07434	0.0472831	0.174496
chr2:183817132-183822324	3.60253	0.0477336	0.175685
chr10:24508554-24508838	3.13741	0.0481076	0.176693
chr11:57563048-57564464	3.24989	0.0483421	0.177246
chr19:17626981-17628198	3.12669	0.0483657	0.177303
chr2:204354306-204360076	2.21391	0.0489536	0.178852
chr12:56119904-56120045	1.07793	0.0493415	0.17989
chr7:111617186-111629218	2.42414	0.0501985	0.182004
chr10:33481208-33552801	3.94351	0.0504886	0.182742
chr10:33542955-33552801	3.94351	0.0504886	0.182742
chr13:29001295-29004304	4.00256	0.0504976	0.182767
chr10:104414409-104416142	3.09639	0.0507128	0.183244
chr6:47975925-47976850	4.01569	0.0507767	0.183409
chr5:74130250-74137504	-2.0627	0.050894	0.183687
chr17:37034338-37070728	1.47866	0.0513349	0.184739
chr22:19343752-19344574	-2.95999	0.0515307	0.185183
chr19:19049161-19049858	3.24873	0.0515896	0.185348
chr1:46067926-46070688	-2.47332	0.0522505	0.187048
chr8:23159539-23160910	3.03531	0.0522938	0.187125
chr22:29915996-29921935	3.53373	0.0528927	0.188591
chr11:125472197-125474142	2.16987	0.0529066	0.188602
chr17:8411871-8413267	2.5616	0.0536899	0.190531
chr17:48796986-48823364	3.46954	0.0538336	0.190892
chr5:37331786-37341344	-2.70191	0.0539419	0.191167
chr10:32311775-32317499	2.87532	0.0540205	0.191351
chr17:15534932-15535988	2.83733	0.0543881	0.192297
chr14:20811305-20811436	0.802248	0.0544164	0.192358
chr5:80419460-80422982	4.08061	0.0546096	0.192792
chr17:75199651-75202944	3.61372	0.0548339	0.193368
chr2:183806797-183822324	3.50605	0.055208	0.194247
chr11:62396665-62397156	2.32623	0.0552948	0.19445
chr20:39797718-39797815	1.28672	0.0556059	0.195179
chr17:4910209-4910637	1.82867	0.0557307	0.195443
chr2:108998217-108999966	2.24629	0.0557582	0.195495
chr15:90984737-90986710	3.43622	0.056012	0.196065
chr5:16694479-16780717	1.84907	0.0560507	0.196149
chr7:29980297-29994976	2.27924	0.0560974	0.196261
chr5:151052702-151054205	2.61581	0.056459	0.197103
chr4:108984778-109010413	-3.03204	0.0567649	0.197924
chr11:65267964-65268121	1.57279	0.0571739	0.198915
chr16:11940357-11944275	-2.33562	0.057266	0.199103
chr19:1271327-1272050	2.41648	0.0573214	0.199216
chr9:136916683-136918712	2.28252	0.0573674	0.199303
chr10:73051188-73053690	2.23921	0.0575145	0.199686
chr2:74434830-74438993	-2.74477	0.0575972	0.199864
chr5:139680000-139680167	2.33291	0.0578498	0.200496
chr16:249060-258187	3.06465	0.0584385	0.201995
chr10:72285678-72291210	3.44253	0.0588616	0.203028
chr9:139557859-139564173	2.79267	0.0593531	0.204252
chr17:34171681-34171774	-1.38931	0.0594685	0.204528
chr1:86047610-86047967	3.60137	0.0601578	0.206218
chr14:20811287-20811436	1.12433	0.0605161	0.207029
chr19:6222131-6227113	1.98905	0.0606069	0.207249
chr16:31195178-31201719	-1.0277	0.0607078	0.207471
chr5:112321531-112337371	-3.18921	0.0607349	0.207515
chr2:27426646-27427458	3.80225	0.0607519	0.20754
chr1:243385025-243388623	2.69566	0.0607817	0.207601
chr22:17956629-17956724	-2.54103	0.0609245	0.207914
chr22:36700040-36700201	1.733	0.0610371	0.208178
chr8:38282026-38315052	3.16729	0.0611065	0.208341
chr1:8926337-8927309	-0.8136	0.0611441	0.208412
chr10:73579996-73585650	1.7789	0.0612028	0.208513
chr2:86734601-86737602	3.12381	0.0613235	0.20876
chr6:86328535-86329135	3.80034	0.0616431	0.209519
chr14:35872355-35872566	3.76504	0.0616664	0.209581
chr6:158449787-158454712	3.84547	0.0616979	0.209647
chr1:113464611-113471974	-2.76001	0.0617576	0.209811
chr12:49491348-49491888	3.82766	0.0617864	0.209858
chr2:198353725-198360100	-2.85236	0.0619091	0.210134
chr17:75398140-75398785	1.93011	0.062365	0.211276
chr11:62287409-62287793	3.1312	0.0624283	0.211418
chr8:98731276-98735263	3.90246	0.0629334	0.21257
chr12:116434280-116435035	2.38989	0.0640154	0.215018
chr22:36737414-36745300	1.58549	0.0640113	0.215018
chr15:86207793-86228104	3.3251	0.0640662	0.215154
chr7:66456123-66459328	2.76911	0.0641698	0.21538
chr2:233684536-233684695	1.34527	0.0642014	0.2154
chr8:38677039-38678153	2.73941	0.0643694	0.215796
chr1:204408062-204409449	3.72775	0.0644303	0.215959
chr2:63831829-63833162	3.88822	0.0649696	0.217128
chr11:85725912-85742653	1.58292	0.0650654	0.217406
chr2:32142994-32157204	2.71234	0.0654057	0.218144
chr2:216279559-216279681	2.35429	0.0654703	0.218237
chr17:62574609-62577109	3.12796	0.0656165	0.218548
chr2:29124852-29129447	-2.23999	0.0657625	0.218899
chr1:19705033-19746244	3.35681	0.0658775	0.219151
chr13:99449368-99452732	3.75464	0.0659932	0.219431
chr1:117944807-117984947	1.712	0.0662322	0.219956
chr9:33986757-34017187	2.16448	0.0664172	0.220333
chr4:160264432-160264556	4.37598	0.0665718	0.220642
chr9:112898406-112900819	2.10896	0.0666157	0.220705
chr3:111632165-111639266	3.71716	0.0667177	0.220958
chr9:14639893-14680160	3.74351	0.0668363	0.221241
chr20:62559687-62562375	2.84974	0.0668433	0.221246
chr13:79915257-79918929	3.82965	0.0670256	0.221639
chr9:134358096-134358294	2.50274	0.0671201	0.221852
chr20:47752369-47782822	3.22846	0.0675862	0.22288
chr7:73790216-73795193	3.74197	0.0678274	0.223379
chr4:16754029-16760883	3.70339	0.0680991	0.223983
chr2:68717321-68805135	3.66035	0.0685158	0.22496
chr1:33276191-33276658	-2.47319	0.0685279	0.224974
chr12:27802942-27809663	3.7688	0.0686015	0.225122
chr4:186532933-186551752	3.73897	0.0687264	0.225361
chr4:83276456-83280792	-2.34944	0.0691087	0.226268
chr20:3199162-3199640	3.28475	0.0696287	0.227356
chr2:203419974-203421254	2.50288	0.0698716	0.227847
chr16:31102095-31102663	2.94688	0.0700816	0.22825
chr3:149042666-149048206	4.33089	0.0702069	0.228508
chr1:33760537-33760906	2.44288	0.0705487	0.229289
chr15:48757764-48760731	4.33065	0.0707021	0.229598
chr4:1219147-1235307	1.97227	0.0715164	0.231366
chr7:143085581-143087070	1.64606	0.0716332	0.231616
chr5:115837905-115840678	-3.46456	0.0720945	0.232559
chr2:128922303-128928858	3.1279	0.0725305	0.233548
chr3:188326948-188327632	1.76253	0.0733014	0.235269
chr5:154330380-154346797	2.15166	0.0733067	0.235277
chr11:93480462-93490631	3.2625	0.0734292	0.23554
chr1:165712403-165712548	2.16676	0.0740397	0.236811
chr17:34171753-34171912	-1.06258	0.0743843	0.237592
chr7:138199956-138223548	2.85702	0.074408	0.237607
chr2:27887966-27888162	3.2051	0.0746071	0.238037
chr3:9839342-9841980	1.96922	0.0748401	0.238564
chr12:69644908-69656342	-1.28712	0.0749497	0.23879
chr5:1470940-1489973	3.20968	0.0749775	0.238852
chr22:36680490-36681375	1.7988	0.0750404	0.238991
chr17:79813017-79817263	2.76126	0.0756465	0.240206
chr17:39925220-39925929	3.68763	0.076323	0.241583
chr18:12506475-12535600	3.66103	0.0763945	0.241713
chr14:64908771-64920579	-3.41519	0.0765799	0.242158
chr15:64791491-64792365	1.68935	0.0766042	0.242217
chr19:54687403-54687536	1.19121	0.0767707	0.242548
chr3:32533201-32533378	3.37216	0.0769177	0.242783
chr2:209136234-209142432	3.10875	0.077024	0.24303
chr13:99554541-99554745	2.76084	0.0776767	0.244399
chr17:66526060-66526142	2.51858	0.0782289	0.24555
chr20:17607992-17617374	3.03846	0.0783584	0.245738
chr22:29517344-29521404	-3.12664	0.0785022	0.246054
chr19:40327195-40328483	-2.68607	0.0788533	0.246797
chr9:35060797-35068359	2.1067	0.0789349	0.246935
chr1:247319707-247323115	1.82322	0.0790539	0.24721
chr1:226349231-226349390	2.02361	0.0793989	0.247931
chrX:139866257-139866473	1.59256	0.0801398	0.2494
chr2:54850615-54856940	2.46436	0.0802925	0.249749
chr1:44075053-44079386	3.01024	0.0803295	0.249828
chr1:22176578-22176991	2.46452	0.080407	0.250007
chr8:68934270-68950527	3.07312	0.0805627	0.250347
chr8:141771263-141840625	3.79148	0.0808632	0.250907
chr14:62204804-62207906	1.90446	0.0809928	0.25117
chr10:3143556-3151672	3.19502	0.0812499	0.251715
chr20:60898831-60899260	2.99934	0.0817502	0.252695
chr17:80828099-80851508	2.13287	0.0817456	0.252695
chr11:102272269-102272937	1.52774	0.0827555	0.254721
chr2:207988497-207989128	1.82343	0.0832022	0.255595
chr13:52971366-52976829	2.92829	0.0834702	0.256102
chr9:112900658-112900819	2.92519	0.0838919	0.256932
chr8:26439484-26441499	-2.45148	0.0842496	0.257618
chr2:216177220-216190861	-2.0024	0.0843096	0.257728
chr2:56102080-56145402	4.13863	0.0849481	0.259085
chr12:96717725-96728643	2.40113	0.0851523	0.25948
chr4:187627716-187630999	-1.3499	0.0855114	0.260199
chr15:91009232-91010824	2.47179	0.0855578	0.260285
chr9:92220346-92220795	-3.70176	0.08578	0.260778
chr2:7081078-7137192	3.1751	0.0867818	0.262846
chr4:41682022-41683076	2.56526	0.0871102	0.263435
chrX:139866135-139866531	-1.81194	0.0871207	0.263442
chr5:43292575-43297268	-1.84168	0.0873095	0.263799
chr17:38551700-38555383	-2.53101	0.0877454	0.264665
chr2:219089629-219093573	1.44662	0.0881777	0.265486
chr7:50737418-50771605	3.54054	0.08896	0.267016
chr1:1580486-1580623	2.32849	0.0891022	0.267294
chr16:66761590-66763002	2.14922	0.0894072	0.267968
chrX:139865636-139865971	2.56242	0.0894699	0.268065
chr12:7043002-7050186	2.91702	0.0894912	0.268099
chr5:69206201-69212082	-1.21499	0.0896526	0.268434
chr10:70520763-70520949	3.37887	0.0910168	0.271057
chr3:47960208-47969840	4.032	0.092216	0.273354
chr2:7154584-7170346	2.98601	0.0922734	0.273481
chr11:68571467-68580044	4.0117	0.0927412	0.274325
chr11:119103157-119103405	2.82615	0.0927351	0.274325
chr2:100078957-100081447	-2.8389	0.0934	0.275676
chr5:74109664-74137504	-2.36262	0.0934569	0.275764
chr21:27347382-27425664	1.94655	0.0935249	0.275889
chr19:47421744-47425613	1.58881	0.0943774	0.277516
chr11:74994330-74998419	2.13821	0.0945563	0.277831
chr17:39923630-39925929	1.67539	0.0947167	0.278115
chr12:56956200-56965639	2.98275	0.0952399	0.278982
chr5:127483313-127488497	3.46183	0.0952942	0.279094
chr9:134312006-134314448	2.43795	0.0953177	0.279144
chr9:134312006-134319715	1.98232	0.0954559	0.279397
chr16:9186777-9197116	2.64567	0.0963899	0.281194
chr2:102460671-102472600	1.19892	0.0964379	0.281264
chr6:157511171-157517449	3.95638	0.0965367	0.281458
chr4:141598047-141607616	2.42784	0.0967119	0.281803
chr12:95879654-95889874	1.451	0.0970118	0.282405
chr9:110062421-110074018	3.14171	0.0970892	0.282529
chr12:53928285-53931336	2.57852	0.0971412	0.28264
chr8:38947565-38948865	2.3794	0.097569	0.283532
chr17:33997875-34001340	1.52987	0.0976938	0.283782
chr9:139934422-139934888	3.09234	0.0977248	0.283813
chr2:71778170-71778850	3.98175	0.0979976	0.284329
chr6:26056053-26056299	-1.96677	0.0980887	0.284481
chr20:5154168-5157391	1.98491	0.0986269	0.285495
chr2:207006664-207009750	3.94621	0.098947	0.286183
chr2:216245533-216245669	1.76502	0.0990573	0.286386
chr4:2927742-2930239	1.78633	0.100213	0.288353
chr2:216271849-216272920	2.16946	0.101485	0.290834
chr19:42392134-42392936	3.01915	0.102031	0.291867
chr17:36619086-36619623	2.73347	0.102114	0.292067
chr15:58971322-58974513	1.63128	0.10214	0.292092
chr12:125292306-125294835	-3.26053	0.102145	0.292096
chr3:47956306-47956429	3.89719	0.102468	0.292624
chr2:17876418-17896332	-3.55653	0.102577	0.292804
chr17:34171840-34172014	-1.24018	0.102701	0.292999
chr2:69747965-69748120	2.31688	0.103066	0.293607
chr7:134625842-134632520	1.80994	0.104461	0.296264
chr19:49425083-49425189	1.42664	0.104621	0.296623
chr6:32088547-32094029	2.53277	0.105584	0.298366
chr1:1735857-1747301	0.952399	0.105848	0.298791
chr5:74096704-74137504	-3.00653	0.105942	0.298958
chr10:33502313-33515217	2.46787	0.105993	0.299052
chr19:23541231-23545527	2.39949	0.106287	0.299525
chr2:26350012-26350820	0.717466	0.106426	0.299785
chr21:30693541-30702014	2.03983	0.107072	0.300891
chr19:651610-652884	2.63135	0.107169	0.301081
chrX:138897036-138908982	3.32842	0.107377	0.301485
chr17:79667496-79668161	1.92171	0.10749	0.301674
chr5:122881110-122893258	-1.86146	0.107979	0.302489
chr11:118650340-118657227	2.2005	0.107993	0.302517
chr14:100828044-100828258	2.58058	0.108047	0.302576
chr20:47674989-47683047	-1.16957	0.108243	0.302914
chr14:78023383-78043258	3.86033	0.10843	0.303233
chr17:1438475-1461853	3.83943	0.108706	0.303728
chr7:73752777-73768334	3.80674	0.109024	0.304254
chr16:67070541-67113685	2.29068	0.10964	0.305412
chr17:40060981-40062899	-1.12899	0.109793	0.305612
chr17:40043851-40048700	-1.42468	0.109889	0.305734
chr1:70712500-70715730	1.08194	0.110297	0.306436
chr17:79813017-79813462	0.926603	0.110927	0.307496
chr12:123465675-123466426	1.21896	0.111368	0.308196
chr14:69378872-69387842	1.42138	0.111469	0.308375
chr11:65266743-65266894	3.80251	0.111661	0.30869
chr17:48821088-48822174	1.56182	0.111758	0.308829
chr10:75896389-75896561	1.88986	0.112283	0.309495
chr4:83799882-83803093	1.5512	0.112474	0.309849
chr1:155740857-155741008	2.0482	0.115438	0.315173
chr6:144772505-144780490	2.92557	0.11577	0.315698
chr6:144093394-144098520	3.72018	0.116152	0.316331
chr1:31528159-31532424	-1.98044	0.116332	0.31667
chr6:30673198-30673444	-0.676621	0.117805	0.319426
chr18:52921727-53018234	2.35339	0.117943	0.319623
chr15:72494794-72494945	-1.1869	0.118162	0.319992
chr18:47091686-47095918	2.63165	0.118471	0.32051
chr6:47251673-47254331	0.90433	0.118567	0.32067
chr5:32069674-32077712	2.68555	0.118686	0.320871
chr21:48068369-48069651	3.74177	0.118897	0.32119
chr1:100889777-100908552	3.67783	0.119566	0.322471
chr1:14099572-14109326	2.01465	0.120011	0.323161
chr15:25207260-25225231	-1.82942	0.120757	0.324434
chr3:47727538-47742892	-2.29286	0.121566	0.3259
chr2:217005908-217006042	-1.21194	0.121724	0.326228
chr20:31379406-31380576	-3.48862	0.121757	0.326254
chr9:137674512-137676942	2.22287	0.12207	0.326805
chr16:21482974-21484570	2.55687	0.122266	0.327089
chr4:56290704-56290810	1.96026	0.122919	0.328035
chr2:85270686-85273401	-2.88459	0.123041	0.328191
chr16:31195181-31201719	-1.99211	0.123326	0.328631
chr4:56277780-56284152	1.92402	0.123913	0.32958
chr14:102506572-102507010	1.87829	0.124163	0.329972
chrX:153590056-153590516	1.04112	0.124446	0.330472
chr16:23632682-23637718	-2.56884	0.124695	0.330885
chr19:59056791-59059547	-2.1217	0.124977	0.331256
chr1:150902442-150913904	3.67485	0.12522	0.331582
chr3:47742767-47770584	3.38018	0.125429	0.331913
chr20:47707278-47711500	-2.2147	0.126174	0.333222
chr5:16779653-16794942	3.23489	0.126351	0.333484
chr1:154197559-154241430	1.87572	0.126619	0.333898
chr10:105200157-105200338	1.32329	0.127063	0.33467
chr9:103261046-103271416	-2.85376	0.12717	0.33479
chr1:46093931-46106075	2.73864	0.128202	0.336623
chr5:306716-306875	2.84084	0.1283	0.336703
chr3:129115059-129115263	3.3632	0.128447	0.336954
chr17:76799466-76800060	-2.32328	0.12933	0.338316
chr1:23376879-23385660	-1.33556	0.129952	0.339207
chr14:100803398-100809724	1.91995	0.130069	0.33943
chr2:197135916-197143386	2.69091	0.131126	0.341211
chrX:153592626-153592740	1.32598	0.131122	0.341211
chr16:31196343-31196445	-1.51217	0.131589	0.342056
chr12:69207333-69218431	4.22998	0.131682	0.342198
chr1:45241812-45242043	-3.69546	0.132578	0.343658
chr17:1268152-1268352	2.25034	0.132971	0.344203
chr7:56136174-56140804	2.57679	0.133385	0.344955
chr10:28872327-28879761	2.90794	0.133705	0.345516
chr5:64100055-64100213	-2.16418	0.133722	0.345538
chr15:25336736-25339121	-1.48838	0.134255	0.346366
chr10:70482211-70532856	1.17129	0.135286	0.348179
chr20:61485367-61491660	2.51868	0.135356	0.348253
chr1:8416159-8426034	1.13997	0.135577	0.348605
chr19:39943995-39944161	0.943986	0.135708	0.34885
chr9:88233897-88248289	3.20182	0.135964	0.349311
chr16:16477520-16477649	-1.55166	0.136534	0.350359
chr21:47613088-47613447	-1.50525	0.136862	0.350925
chr8:98711981-98725997	2.41254	0.137541	0.352025
chr11:65267869-65268203	2.36008	0.138376	0.353482
chr14:21971315-21972024	1.96457	0.138457	0.353597
chr3:37038109-37050396	-2.21683	0.139347	0.355042
chr10:116879948-116889297	-2.38606	0.139985	0.356175
chr12:56547656-56551519	2.38611	0.140066	0.356297
chr5:74134789-74137504	-2.56622	0.140322	0.356635
chr3:170077486-170102553	4.15091	0.140625	0.357079
chr11:64536493-64537525	1.94676	0.140998	0.35771
chr12:51497452-51510203	-2.53774	0.141153	0.357907
chr3:133292903-133293128	1.06886	0.141765	0.358913
chrX:153995530-153999154	-2.85456	0.142436	0.359926
chr17:65124766-65147340	1.83883	0.142476	0.359972
chr2:136467002-136467801	-2.93716	0.14287	0.360489
chr12:70704674-70731293	-2.77152	0.143104	0.360797
chr1:1756835-1770677	2.78338	0.143346	0.361167
chr19:47588574-47597337	-0.79233	0.143364	0.361167
chr17:16004563-16005119	2.45398	0.143757	0.361708
chr18:76960715-76960780	1.30254	0.143812	0.361801
chr2:231729738-231738272	1.79439	0.143878	0.361916
chr10:111876016-111876168	2.38761	0.144169	0.362477
chr7:107635331-107642178	1.63246	0.144376	0.362819
chr1:17232-17368	2.37464	0.144515	0.363009
chr7:2400344-2404164	-1.96736	0.145642	0.364742
chr8:22899553-22900756	2.43175	0.145853	0.364985
chrX:64957039-64957200	2.60316	0.146871	0.366611
chr1:25784881-25818075	2.87017	0.147004	0.366837
chr6:7884591-7889081	2.11144	0.147397	0.367404
chr12:120592773-120593523	-1.38544	0.147804	0.368123
chr16:3721722-3740986	-2.61193	0.14817	0.368698
chrX:130911650-130918067	-1.50352	0.14831	0.368927
chr14:102484787-102489217	1.25933	0.149126	0.370212
chr2:232324862-232325275	-0.710669	0.149662	0.371
chr14:102482192-102483841	1.02015	0.149891	0.371388
chr5:59941318-59941446	-3.07931	0.150833	0.372857
chr2:86992149-86993147	-2.82451	0.150997	0.373052
chr10:128822948-128836080	2.32438	0.150998	0.373052
chr8:145001577-145009481	1.49762	0.150992	0.373052
chr12:19615443-19667718	1.89614	0.151337	0.37357
chr5:180664608-180668639	-0.742674	0.151942	0.374424
chr15:25328542-25330469	-1.41522	0.152048	0.374526
chr1:205689628-205696933	-1.98812	0.152102	0.374612
chr7:27824781-27839709	2.83825	0.152313	0.374933
chr14:23502576-23502883	3.1606	0.152752	0.375576
chr9:88648196-88661487	3.16884	0.152822	0.375673
chr1:1158623-1164326	1.46368	0.152985	0.375857
chr20:39721111-39729993	1.81674	0.153034	0.375917
chr19:49845694-49863338	1.68145	0.15383	0.377198
chr15:25330336-25336866	-1.0141	0.154488	0.378174
chr9:131388047-131388257	1.83408	0.154842	0.378598
chr10:126631025-126650977	1.63592	0.155227	0.379229
chrX:53641494-53642796	1.55062	0.155267	0.379273
chr5:127685646-127693087	1.05848	0.155757	0.379999
chr13:49688790-49712941	2.69041	0.156409	0.380892
chr9:100407398-100408014	-1.87766	0.156476	0.380958
chr19:37211211-37211463	-2.29892	0.156859	0.381533
chr11:10821636-10823840	1.83369	0.156893	0.381587
chr5:39389953-39393495	2.12061	0.157052	0.381815
chr15:90969341-90977027	1.52995	0.157139	0.381949
chr3:133331232-133343019	-3.46898	0.157179	0.382012
chr7:5643126-5643661	1.4018	0.157378	0.382326
chr6:144086397-144086935	1.90915	0.157632	0.382649
chr14:102449355-102449946	1.59811	0.158112	0.383304
chr6:158504460-158505206	2.12654	0.158341	0.3836
chr4:56744082-56756552	3.98877	0.158915	0.384456
chr15:55964642-55976129	-3.45381	0.158923	0.384456
chr17:34171570-34171747	1.65011	0.1594	0.385177
chrX:153581139-153581292	1.15552	0.159426	0.385216
chr4:114095571-114120265	-2.69883	0.161548	0.388142
chr3:41265511-41277334	1.56485	0.161724	0.388419
chr13:25881943-25895231	-1.72673	0.162209	0.389013
chr13:114149816-114175048	3.04547	0.162658	0.389721
chr10:70331973-70334009	-2.76958	0.162984	0.390218
chr3:122215283-122215417	1.5351	0.163141	0.390436
chr11:129979323-129980556	1.04176	0.163175	0.390495
chrX:48434895-48434992	1.46243	0.163418	0.390851
chr20:47309209-47364417	1.59109	0.163975	0.391653
chr17:20107645-20109225	-1.12126	0.164261	0.392053
chr7:50771517-50773020	2.39161	0.16474	0.392614
chr1:65139030-65141666	-2.41529	0.165736	0.394206
chr9:102907640-102907765	-2.38917	0.165893	0.394429
chr15:43733723-43762264	2.44773	0.166184	0.394823
chr5:145634505-145638156	4.07588	0.166844	0.395527
chr5:14304569-14336836	1.51419	0.1669	0.395618
chr3:33450727-33467233	1.81656	0.166949	0.39569
chr20:46365446-46386207	2.2168	0.167234	0.396079
chr4:96163579-96171818	-3.40675	0.167266	0.396095
chr3:65346873-65350621	1.76107	0.167324	0.396168
chr3:183432931-183480067	2.78084	0.167747	0.396757
chr17:40474299-40475643	1.65101	0.16782	0.39683
chr2:204231599-204267457	1.7352	0.167959	0.396976
chr14:62187099-62213919	1.69794	0.168652	0.397835
chr19:45781180-45781873	2.5046	0.16881	0.398
chr1:171537385-171540560	-2.5971	0.169457	0.398884
chr14:102499605-102500525	1.53331	0.170195	0.399927
chr19:41086229-41086842	1.56518	0.171111	0.401143
chr18:29691716-29693823	-1.53981	0.171159	0.401232
chr15:83819966-83861060	1.8646	0.171389	0.401566
chr7:72865176-72865324	1.75546	0.171543	0.401765
chr15:89867045-89877144	2.25543	0.171957	0.402284
chr5:73930508-73932323	1.5341	0.172272	0.40272
chr8:48887293-48888408	-1.84039	0.172387	0.402858
chr17:37070577-37070728	3.35434	0.172887	0.40353
chr12:90035934-90049884	4.00692	0.174236	0.405475
chr19:11118577-11123788	-1.96345	0.174555	0.405972
chr14:69356855-69359000	1.92053	0.174581	0.405981
chr13:111111183-111164517	2.20575	0.175132	0.406859
chr5:115803278-115822662	-1.77625	0.17515	0.406868
chr10:73956568-73963282	2.69068	0.175406	0.407155
chr5:32087236-32091281	2.72046	0.175438	0.407175
chr5:137902689-137909815	-1.79589	0.176501	0.408669
chr3:58080562-58084635	1.97074	0.177008	0.409384
chr12:101790176-101799759	1.78481	0.177914	0.410589
chr16:68961470-68961986	-2.72145	0.178528	0.411425
chr20:31368123-31390276	-2.95692	0.179159	0.412317
chr2:206590636-206631527	1.56944	0.180076	0.41353
chr16:2807781-2808548	-0.827492	0.180226	0.413711
chr13:111896218-111896641	2.65607	0.180749	0.414373
chr3:49094294-49095323	2.63158	0.181128	0.414825
chr19:4422562-4433536	-2.21472	0.181294	0.415028
chr1:154233367-154239044	1.24651	0.182135	0.416282
chr12:121947369-121947842	-2.64004	0.182381	0.416614
chr17:30692348-30695033	1.66761	0.183365	0.418002
chr2:62099216-62106146	-2.62648	0.184086	0.418752
chr16:58608512-58633415	-2.50824	0.184129	0.418818
chr19:6742977-6743847	-2.63416	0.184135	0.418821
chr17:79249768-79250933	2.90882	0.184265	0.418952
chr9:135553363-135559080	-1.82803	0.184796	0.419762
chrX:139865785-139865917	1.23181	0.185105	0.420212
chr1:21083658-21100103	2.61861	0.185236	0.420393
chr11:65269241-65269431	3.77313	0.185567	0.420718
chr2:173451005-173457776	-1.97353	0.185872	0.421224
chrX:1718084-1718325	1.5651	0.185927	0.421304
chr12:104376576-104379506	-2.84112	0.1871	0.422767
chr12:72265849-72274387	2.10587	0.187261	0.422956
chr3:196865092-196867135	-3.26873	0.187321	0.423019
chr5:179044799-179044912	-1.99373	0.187357	0.423061
chr3:139094374-139097031	-2.57871	0.188001	0.424029
chr8:124035952-124042956	2.79871	0.188476	0.424545
chr15:93547846-93558139	2.6111	0.189025	0.425266
chr11:61089066-61094365	-2.18991	0.189375	0.425775
chr20:57470666-57480535	0.673341	0.189509	0.426
chr17:7217609-7217722	2.16654	0.190052	0.426743
chr20:31375066-31375257	-2.37478	0.190183	0.426884
chrX:2637701-2644414	1.89183	0.190606	0.427547
chr1:33747187-33760906	3.73488	0.190642	0.427557
chr22:31491288-31493324	3.72575	0.190646	0.427557
chr6:144852187-144860579	1.85375	0.190894	0.427892
chr6:15410454-15468949	-2.45334	0.191071	0.428167
chr19:1270926-1271631	0.82738	0.191108	0.428217
chr10:73034214-73039802	1.74008	0.191516	0.428759
chr2:64083439-64085070	1.31012	0.192004	0.429323
chr12:49436858-49437713	1.17959	0.192167	0.429565
chr3:33058200-33060053	2.81034	0.192317	0.429694
chr9:36670994-36671163	-2.5854	0.193013	0.430669
chr4:24572276-24578301	2.04098	0.19332	0.431027
chr16:74495991-74496528	2.39275	0.193701	0.431437
chr1:19510304-19511780	1.7755	0.193894	0.431723
chr2:128520635-128528578	-2.46516	0.194135	0.432036
chr17:78896523-78899280	1.81449	0.19413	0.432036
chr10:27404988-27405274	2.40715	0.194203	0.432106
chr14:50262508-50262662	1.26139	0.19552	0.433648
chr3:172486796-172520770	-1.49462	0.195856	0.434049
chr4:79238521-79238662	-2.221	0.196147	0.434417
chr7:127447537-127528065	1.35131	0.196156	0.434424
chr1:33745724-33746058	2.40566	0.196305	0.434621
chr15:65040617-65043837	-1.51275	0.197538	0.435926
chr7:26232114-26237486	1.33931	0.197859	0.436422
chr4:85660162-85661569	-3.16855	0.198128	0.436814
chr19:41754418-41754725	1.98045	0.198636	0.437428
chr20:35125107-35129014	1.43975	0.199003	0.437876
chr4:87967317-87968746	1.42837	0.20038	0.439688
chr11:32948702-32956981	-1.97869	0.200851	0.44032
chr15:83819966-83832827	1.28789	0.201325	0.440934
chr4:437093-437261	-1.95741	0.202973	0.443333
chr6:76376427-76407233	1.55213	0.203	0.44337
chr7:111575594-111585853	2.3584	0.203083	0.443484
chr10:70097614-70101608	0.828443	0.203601	0.444157
chr2:173451005-173460751	-1.81303	0.203954	0.444597
chr16:1866893-1873038	2.59596	0.204328	0.445036
chr6:138794442-138817508	1.66164	0.204499	0.445197
chr17:34171774-34171939	-0.937099	0.205464	0.44659
chr2:96956421-96956553	-0.751827	0.206486	0.447934
chr2:61708319-61711240	-1.63272	0.206645	0.448158
chr22:38698865-38699253	1.55282	0.207282	0.449034
chr10:32322818-32323699	1.36243	0.208415	0.450449
chr19:49458804-49459590	1.47159	0.208982	0.451067
chr12:46622935-46637097	-1.83704	0.20922	0.451289
chr1:154573516-154575102	-1.77795	0.209296	0.451408
chr9:35059060-35059798	0.942894	0.21058	0.453045
chr5:171661125-171661362	1.4599	0.210719	0.453204
chr17:8157483-8158450	-1.26082	0.211619	0.454438
chr4:62542543-62599272	3.59825	0.211752	0.454589
chr13:46577273-46585689	1.62395	0.211918	0.454877
chr14:103442020-103447358	1.6202	0.212013	0.455003
chrX:139865917-139866098	1.63614	0.212077	0.455095
chr19:45368527-45377735	1.39935	0.212279	0.455348
chr1:28800065-28802803	-1.9523	0.212678	0.455707
chr6:157222509-157222659	1.14583	0.212772	0.455839
chrX:153582518-153583028	1.14004	0.212788	0.455864
chr11:70265851-70266616	0.669442	0.213304	0.456393
chr8:117658709-117661165	-0.879764	0.213453	0.456588
chr1:222897433-222903519	1.89129	0.213522	0.456679
chr4:16760780-16816050	2.64032	0.214709	0.457982
chr8:141803452-141813749	2.43242	0.215035	0.458443
chr2:96860695-96861287	-2.1241	0.215602	0.459031
chr2:242265407-242287606	1.54559	0.215681	0.459085
chr20:17639407-17639557	1.28478	0.21665	0.460198
chr16:50655512-50659491	-3.06184	0.216715	0.46026
chr9:139301596-139302390	-2.75883	0.21705	0.460597
chr13:50296090-50299637	1.49196	0.217056	0.460599
chr7:105131986-105135700	2.22868	0.2172	0.460768
chr6:144803344-144809970	1.66256	0.217218	0.460791
chrX:153583198-153583405	1.21474	0.21888	0.462993
chr4:108574646-108581228	-1.9101	0.219304	0.463483
chr1:1647784-1650894	1.64471	0.219726	0.463991
chr17:46133747-46134864	1.07574	0.219886	0.464163
chr19:8532385-8539128	1.4474	0.220065	0.464422
chr6:150059778-150063706	2.62731	0.220139	0.4645
chr17:34171861-34171990	-0.802344	0.220447	0.46489
chr11:34113452-34118843	1.00042	0.222907	0.468023
chr4:77969601-77987558	1.08917	0.22369	0.469146
chr15:39876188-39876388	1.98508	0.225419	0.471069
chr16:2806334-2807946	-1.97542	0.225552	0.471212
chrX:139865636-139865861	1.60071	0.225567	0.471212
chr9:139757739-139757900	0.812679	0.225659	0.471281
chr2:242174535-242175009	1.21112	0.225723	0.471368
chr7:139083344-139092096	1.31508	0.225742	0.471375
chr10:64943206-64949206	2.44357	0.226767	0.472677
chr9:136901153-136905391	1.80214	0.227072	0.473054
chr3:183471910-183476753	1.44598	0.227204	0.473229
chr2:242195598-242195814	1.66512	0.227559	0.473673
chr2:32353476-32368484	2.99123	0.227626	0.473754
chr5:177637132-177637273	-0.739568	0.228795	0.475218
chr17:41169857-41170816	1.20487	0.229054	0.475539
chr17:34171537-34171774	-0.759577	0.229708	0.476438
chr10:75848953-75854219	1.03894	0.229831	0.476548
chr19:52618916-52619084	-1.7664	0.230482	0.477368
chr16:449378-450294	2.04475	0.230888	0.477769
chr12:124856567-124887107	1.72175	0.231266	0.47833
chr19:47111485-47111845	0.551345	0.2314	0.478524
chr19:41847787-41848152	1.63818	0.231782	0.479043
chr5:149921131-149925048	1.63608	0.231888	0.479194
chr9:132671168-132691974	1.79338	0.231993	0.479297
chr7:138209985-138239711	1.70871	0.232206	0.479588
chrX:48661069-48661406	1.88027	0.233136	0.480843
chr19:34790583-34791873	1.93238	0.234831	0.482876
chr19:11558253-11558433	0.93454	0.235088	0.483133
chr2:206607926-206610614	1.4804	0.235585	0.483872
chr17:37070577-37071399	1.8709	0.23578	0.484038
chr7:39726229-39730189	1.11633	0.235822	0.484089
chr10:64950653-64954135	1.95284	0.236606	0.485142
chr1:115262199-115267954	-1.76301	0.236624	0.485158
chr16:11114049-11118778	1.79641	0.237068	0.485713
chr20:17928129-17937681	-1.32387	0.237388	0.486042
chr11:65268321-65268656	1.57529	0.237656	0.486313
chr16:31195178-31195323	-0.917308	0.237938	0.486672
chr9:134354638-134357195	1.35747	0.238314	0.487201
chr1:8922945-8923402	-1.23466	0.238361	0.487209
chr11:34118025-34118220	1.30184	0.238807	0.487743
chrX:9859016-9866330	2.10872	0.239025	0.488005
chr16:28123137-28137169	-2.03766	0.23916	0.488231
chr15:63334874-63335142	-1.87452	0.239554	0.488695
chr4:103730828-103747793	1.49682	0.239706	0.488865
chr7:32695598-32718742	1.97545	0.239938	0.489115
chr14:65544630-65544754	1.93411	0.239939	0.489115
chr17:5211988-5250220	2.31496	0.240015	0.489218
chr2:71592558-71597135	1.2321	0.242375	0.49198
chr3:47466974-47470160	2.22037	0.24275	0.49258
chr1:3656151-3656259	0.957062	0.243323	0.493073
chr16:28411191-28412925	-0.979306	0.24428	0.494133
chr16:28725021-28726755	-0.979306	0.24428	0.494133
chr7:131195586-131196192	-2.91667	0.244442	0.494288
chr13:107209395-107212005	1.25169	0.244539	0.494359
chr14:102506572-102509085	1.80323	0.244885	0.494733
chr15:86122160-86129054	1.89458	0.244916	0.494772
chr17:34171753-34172014	-0.717122	0.244977	0.494803
chr17:38447309-38457282	-2.52723	0.245543	0.495544
chr7:128482847-128483008	-1.50716	0.245586	0.495568
chr1:16774364-16778510	1.6489	0.246795	0.496968
chrX:76909625-76912139	1.39308	0.24798	0.498465
chr5:179050037-179050165	-2.297	0.248062	0.498535
chr3:50102463-50103935	1.12623	0.248183	0.498698
chr21:46687504-46703442	2.27432	0.248962	0.499683
chr5:156908798-156917462	1.1408	0.249236	0.500001
chr14:102468873-102469302	1.68223	0.249251	0.500012
chr2:242282406-242283312	1.42293	0.249288	0.500036
chr1:155823066-155823597	1.61731	0.24949	0.500266
chr10:120796630-120796821	-0.716779	0.249576	0.50037
chr15:63336225-63354844	1.58962	0.249992	0.500713
chr20:42315491-42315712	-1.92721	0.250752	0.501692
chr1:116926635-116944277	1.43369	0.251087	0.502075
chr17:80046844-80047048	-1.23168	0.251872	0.502855
chr17:27794162-27822745	1.43665	0.251938	0.50286
chr9:134334550-134334743	2.33068	0.252063	0.503004
chr10:94366021-94373376	-2.84915	0.252128	0.503099
chr3:196533449-196539722	2.27631	0.252156	0.50314
chr10:120450776-120467099	2.24702	0.252662	0.503634
chr1:46056894-46072263	-1.17523	0.252871	0.503876
chr5:134010304-134011815	1.57114	0.253988	0.505293
chr9:80866820-80869880	2.5187	0.254256	0.505588
chr15:41756968-41758450	1.20635	0.254291	0.505611
chr6:131276244-131277639	1.143	0.25551	0.506976
chr17:60741908-60742310	1.60496	0.256294	0.507869
chr14:93276598-93282766	1.72337	0.257256	0.508904
chr4:16587544-16597498	1.98024	0.25809	0.50998
chr20:21346058-21349228	-2.00207	0.258145	0.510042
chr9:100403075-100408014	-1.43986	0.258506	0.510393
chr9:84205719-84235472	-3.26327	0.259876	0.51198
chr7:35872407-35903268	1.99781	0.26052	0.512608
chr19:3980838-3981450	-0.498201	0.260674	0.512818
chr17:1340083-1340449	2.16821	0.260923	0.513121
chr2:219103386-219104207	0.862587	0.261395	0.513605
chr1:33745724-33747412	1.94066	0.26219	0.514376
chr20:32878137-32881962	-1.92873	0.263564	0.515692
chr4:56277780-56284331	1.97753	0.263624	0.515762
chr17:38416786-38416919	2.10446	0.263746	0.515889
chr5:40764615-40771965	2.49896	0.264924	0.51717
chr10:88211723-88221044	-1.88244	0.265019	0.517203
chr15:25207260-25222176	-1.22038	0.265061	0.517232
chr5:150076352-150078193	2.03212	0.26524	0.51744
chr1:16093870-16095125	1.82086	0.265609	0.517871
chr1:10351139-10357304	2.2161	0.266312	0.518654
chr13:33109905-33111164	1.87102	0.266724	0.519177
chr14:100808734-100828258	1.80115	0.26684	0.519313
chr3:171944660-171969331	1.61935	0.26686	0.519313
chr1:29474591-29481422	1.85904	0.266965	0.519446
chrX:153627827-153628282	-1.33063	0.267347	0.519802
chr20:44444179-44444552	-1.34719	0.267631	0.52017
chr16:88677675-88677944	-1.42096	0.267984	0.520559
chr8:117658709-117668244	1.57019	0.268235	0.520878
chr17:1437392-1444934	1.81409	0.2696	0.522499
chr6:56425091-56465019	1.16579	0.269983	0.522865
chr9:131254704-131255084	1.59498	0.270003	0.522882
chr2:230638812-230664099	1.60766	0.270073	0.522952
chr20:60714130-60716000	1.5867	0.270128	0.523006
chr14:104139350-104143860	1.30792	0.271684	0.524741
chr16:418327-418414	1.58961	0.271857	0.52491
chr7:135269579-135303351	-1.61808	0.271869	0.524922
chr4:170384393-170477246	-1.76147	0.273975	0.526904
chr9:130270700-130279298	1.59121	0.273988	0.526904
chr8:117668094-117671219	-1.17435	0.274187	0.527071
chr16:75675461-75676733	-1.10464	0.274679	0.527488
chr9:15474006-15474168	-1.26031	0.275066	0.527757
chr1:247322307-247323115	1.35781	0.275276	0.527947
chr16:88723843-88723990	1.33683	0.275295	0.527969
chr12:25034234-25047409	1.45704	0.276206	0.529015
chr1:19683128-19684057	1.80051	0.276522	0.529401
chr20:30720815-30730908	1.79024	0.276501	0.529401
chr21:17150222-17191165	1.4902	0.276927	0.529892
chr16:30745816-30747715	-1.83277	0.276951	0.529904
chr17:61838273-61842207	1.5909	0.277104	0.530034
chr5:115831108-115853995	-2.43614	0.278223	0.531293
chr2:10927406-10942766	-1.49081	0.27844	0.531543
chr3:33474783-33474939	1.22866	0.278423	0.531543
chr11:62650379-62653080	-1.93818	0.278764	0.531928
chr20:43138531-43140009	1.1973	0.279056	0.532313
chr17:75484321-75493448	-1.16979	0.280221	0.533554
chr5:149389673-149412166	-1.25131	0.280516	0.533858
chr7:74162351-74163788	1.21509	0.28137	0.534827
chr7:74612334-74613771	1.21509	0.28137	0.534827
chr5:72370568-72373320	1.78976	0.282186	0.53573
chr2:232320111-232320335	0.972363	0.282532	0.536119
chr20:45905057-45905539	1.80486	0.282622	0.536207
chr10:27420787-27425314	-1.46759	0.282629	0.536207
chr6:33366064-33366164	1.61652	0.282698	0.536292
chr4:99955380-99970027	-1.75937	0.282793	0.536412
chr5:68470703-68471364	-1.63689	0.284051	0.537749
chr10:27054146-27059274	0.886135	0.284228	0.537887
chr21:35138178-35140132	1.00653	0.284302	0.537968
chr11:44919302-44931450	1.88576	0.284708	0.538323
chr12:95602618-95605041	1.46469	0.285131	0.538595
chr9:131027863-131030803	-2.0666	0.286304	0.539692
chr12:95879654-95897937	-0.813325	0.287617	0.541286
chr6:34213195-34213418	-1.59661	0.287735	0.541369
chr17:79660899-79662097	1.12111	0.287884	0.541507
chr2:114684921-114699936	2.0774	0.287985	0.541624
chr7:111484818-111503620	2.75126	0.288624	0.542319
chr10:121668552-121678023	-2.35798	0.288975	0.54272
chr8:62531536-62566219	1.62784	0.289299	0.5431
chr3:171965322-172003774	1.5809	0.289506	0.543319
chr12:110734403-110765822	1.3837	0.289532	0.543341
chr3:183432931-183446639	-1.84051	0.289643	0.543455
chr16:27351506-27353580	1.76106	0.289669	0.543493
chr18:56585502-56587865	-1.60001	0.289778	0.543603
chr6:44217113-44217320	-1.74628	0.289922	0.543755
chr19:48653019-48654596	-1.35205	0.290014	0.54388
chr12:97303529-97306595	1.35549	0.290213	0.544066
chr3:169694733-169703653	1.76007	0.290384	0.544269
chr7:99668889-99669057	-1.33262	0.290554	0.54448
chr2:232324858-232325275	-0.589636	0.290571	0.544483
chr10:74292752-74326552	2.31047	0.291593	0.545615
chr2:170394522-170401345	-1.57653	0.291611	0.545634
chr10:5838725-5842668	1.27691	0.291771	0.545782
chr1:171501917-171502100	1.43893	0.292085	0.546086
chr7:99621041-99621930	1.39315	0.292485	0.546551
chr4:144461515-144461648	-1.84718	0.292827	0.54699
chr5:54639158-54646857	-1.38426	0.292978	0.547198
chr17:38547757-38548989	-1.06283	0.293347	0.547571
chr20:18529252-18531819	-1.69774	0.29373	0.547967
chr20:47768118-47790806	1.89312	0.293917	0.548154
chr13:48827943-48830519	1.13273	0.294376	0.54864
chr20:2985701-3005267	1.47611	0.29468	0.548946
chr10:13370350-13387028	-1.7944	0.295099	0.549456
chr2:131810463-131813268	1.52425	0.295299	0.549625
chr17:34171819-34171990	-0.739685	0.295918	0.550307
chr5:179146668-179147561	0.697762	0.296099	0.550489
chr15:93480747-93498742	1.57658	0.296237	0.55064
chr2:203748331-203762138	-1.19198	0.296256	0.550657
chr7:5567911-5568350	1.37884	0.296621	0.551046
chr8:141874410-141900868	-1.36375	0.297231	0.55171
chr3:48035913-48040369	1.09967	0.299966	0.554375
chr10:5827104-5842668	1.85	0.300701	0.555065
chr1:180010272-180017840	1.70908	0.301122	0.555535
chr19:50119003-50123734	1.68296	0.301274	0.555693
chrX:53432176-53432323	-1.96141	0.301326	0.555746
chr17:80085567-80086473	2.35812	0.301551	0.555984
chr11:65266719-65266894	1.6908	0.30191	0.556313
chr15:70949268-70957153	2.08381	0.302063	0.556485
chr11:10825026-10825965	1.35035	0.302154	0.556567
chr1:23356961-23385660	-1.59544	0.302358	0.556818
chr11:59540683-59562955	1.9745	0.303133	0.557659
chr8:104412692-104420012	1.47285	0.303164	0.557683
chr10:11551593-11569566	2.05917	0.303278	0.557778
chr10:33542955-33559784	1.1148	0.303409	0.557831
chr12:57891939-57894305	1.90769	0.303574	0.558038
chr3:71090478-71102924	-3.01774	0.303631	0.558083
chr17:40034355-40055038	-1.31827	0.303924	0.558433
chr16:9014215-9024254	2.06164	0.304541	0.559122
chr5:179132679-179133332	0.849563	0.304918	0.5595
chr15:80412669-80415142	0.983296	0.305452	0.560182
chr8:109226835-109229689	-1.09003	0.305637	0.560376
chr13:28961872-28962066	1.45383	0.306422	0.561142
chr4:108984778-109000770	-1.3046	0.306584	0.561309
chr5:179044989-179048036	-1.35067	0.30703	0.561777
chr19:19112421-19119237	1.41994	0.307858	0.562645
chr5:132267869-132272885	1.23722	0.309291	0.564176
chr5:33448646-33448837	-0.840124	0.309591	0.564487
chr5:149827147-149827298	1.50893	0.310025	0.564933
chr5:74638407-74639789	-1.68135	0.310589	0.565473
chr16:68300495-68300624	1.71946	0.311323	0.566186
chr5:179132679-179136060	1.00787	0.311907	0.566884
chr1:21151592-21183990	1.60233	0.311992	0.566955
chr5:10414544-10415781	1.60906	0.31204	0.567006
chr2:206614448-206631527	0.86397	0.312143	0.567108
chr2:242181874-242192912	1.23087	0.312491	0.567413
chr10:32304436-32307490	1.37969	0.313209	0.568166
chr3:47956306-47960331	1.99539	0.313482	0.56847
chr17:45740454-45745776	-0.747433	0.313679	0.568655
chr15:76576097-76588078	1.26288	0.314607	0.569506
chr15:73991926-73996813	0.749552	0.314946	0.56986
chr5:31437345-31449526	1.74361	0.31505	0.569925
chr10:126097110-126100769	-1.41675	0.315576	0.570524
chr20:17608148-17610558	1.58508	0.315593	0.570539
chr3:183896644-183896910	-1.2711	0.315675	0.570601
chr22:22142545-22153417	1.69324	0.315959	0.57093
chr6:168265230-168291709	1.22774	0.316812	0.571746
chr17:40024961-40028435	1.36839	0.318194	0.572925
chr7:100466116-100466488	1.42627	0.318311	0.573017
chr22:46096161-46156905	1.66608	0.320171	0.574919
chr2:70486491-70488518	1.59249	0.321198	0.576077
chr22:36912524-36922178	1.36693	0.323307	0.578189
chr3:171969049-172025291	1.2607	0.323297	0.578189
chr9:130947825-130948055	1.37744	0.323911	0.578659
chr3:171830241-171851336	1.06017	0.324183	0.578896
chr19:11221327-11222315	1.52538	0.324563	0.579277
chr8:141856358-141900868	1.55125	0.324738	0.579466
chr22:36744948-36745300	1.27909	0.325352	0.58017
chr12:19407978-19418784	-1.2002	0.325433	0.580256
chrX:139866135-139866387	0.703812	0.326493	0.581223
chr7:98935803-98942138	0.848331	0.327806	0.582566
chr7:134632258-134635265	1.33079	0.327826	0.582591
chr2:69565029-69590802	1.20007	0.328244	0.583031
chr13:113963957-113964177	0.925022	0.328419	0.583237
chr17:8421948-8424603	1.29804	0.328469	0.583283
chr19:11446122-11446459	2.16256	0.329165	0.583916
chr7:23015828-23023664	0.709406	0.329711	0.584437
chr2:233651859-233660931	1.49387	0.330117	0.584827
chr2:232323711-232326728	-0.497008	0.330313	0.585018
chr17:34171753-34171990	-0.603012	0.331924	0.586557
chr17:20135070-20135718	-1.22381	0.332048	0.586676
chrX:3735585-3747433	1.2645	0.332629	0.587323
chr2:232653398-232659061	1.51499	0.332656	0.587355
chr17:40054883-40061043	1.24339	0.333178	0.587905
chr9:36351111-36353328	0.99225	0.333378	0.588077
chr3:69077050-69077446	0.964622	0.333421	0.588117
chr10:27422967-27425314	-1.31631	0.333771	0.588472
chr4:108603170-108622441	-1.57972	0.3339	0.58863
chr9:139717976-139730297	-1.94975	0.334663	0.589403
chr2:26022253-26029206	-1.20198	0.335074	0.589664
chr22:43023309-43026994	1.23642	0.335472	0.590075
chr12:121004627-121009094	1.58246	0.336429	0.591111
chr15:35174702-35178862	1.61082	0.336497	0.591144
chr11:3724001-3724122	1.49605	0.336676	0.59129
chr7:98985661-98985884	1.46648	0.337019	0.591656
chr5:149907365-149915447	1.31355	0.33737	0.591937
chr6:36181656-36185787	-1.41114	0.337569	0.592149
chr1:103540173-103548528	1.52248	0.337715	0.59226
chr18:23612362-23658124	-1.37751	0.337904	0.592442
chr1:27267947-27268309	1.16405	0.338225	0.592752
chr6:30707934-30709980	1.56788	0.338262	0.592767
chr15:75215988-75221573	1.26868	0.338576	0.59308
chr17:20921254-20924539	-0.943533	0.338564	0.59308
chr17:75398140-75478417	1.91229	0.33925	0.593709
chr11:70253403-70260758	0.746077	0.339617	0.594063
chr19:47597226-47597865	1.36829	0.339685	0.594109
chr19:5653125-5653431	1.26312	0.340025	0.594548
chr9:101900140-101904985	-1.5261	0.340554	0.59496
chr19:11233849-11234020	-0.914698	0.340832	0.595239
chr13:30857752-30857928	1.47994	0.341425	0.595832
chr7:66415938-66423186	1.18521	0.343237	0.597607
chr17:76798405-76834832	-1.54134	0.343657	0.598086
chr12:109893922-109895883	1.28104	0.343929	0.598378
chr1:28362054-28384605	-1.83085	0.34448	0.598905
chr22:41562602-41569788	-1.28395	0.344978	0.599492
chr17:34171493-34171732	-0.980467	0.345041	0.599536
chr18:72342922-72347662	1.35607	0.345312	0.599761
chr5:14474102-14479459	1.04548	0.345858	0.600341
chr19:5598803-5600271	1.39761	0.34744	0.601776
chr2:113404139-113405041	1.23393	0.347773	0.602172
chr9:132984928-132988783	1.6605	0.348035	0.602383
chr1:51048289-51061888	1.24188	0.348093	0.602445
chr2:242289487-242289618	0.873402	0.348782	0.603199
chr1:19495928-19501527	1.22596	0.349761	0.604175
chr8:38283639-38315052	1.08302	0.350418	0.604685
chr17:45738484-45742524	1.37853	0.35148	0.605745
chr1:29313942-29314417	-1.28486	0.352153	0.606445
chr20:47674989-47683817	-0.89189	0.352672	0.606994
chr19:48229068-48229481	1.90069	0.352823	0.607139
chr16:89371613-89371752	-1.40448	0.353419	0.607602
chr19:1142042-1142202	0.939877	0.353469	0.607639
chr12:56554026-56554104	2.07849	0.353972	0.608048
chr7:26236934-26237352	-0.52701	0.353965	0.608048
chr1:115267841-115282511	1.12815	0.354178	0.60825
chr17:25631805-25638642	1.40431	0.354536	0.608631
chr5:170346444-170395381	2.0596	0.354634	0.608664
chr9:134305476-134343140	0.853808	0.354634	0.608664
chr16:67644726-67646024	-1.22507	0.354728	0.608714
chr20:39690033-39713208	1.26952	0.354938	0.608887
chr12:3103903-3104158	-0.970539	0.355446	0.609444
chr16:65087706-65087831	-1.21631	0.356702	0.610684
chr11:62469939-62491898	0.477978	0.357513	0.611448
chr17:62543717-62577109	1.92544	0.357705	0.611668
chr10:120809312-120810145	0.899804	0.35778	0.611726
chr7:143078649-143085432	1.32032	0.357887	0.611873
chr21:34906884-34911662	1.50954	0.357983	0.611939
chr7:107569508-107572822	1.63907	0.358347	0.612308
chr4:83791477-83802075	1.3609	0.358606	0.612522
chr20:62407030-62422143	1.0537	0.359009	0.612993
chr5:127671146-127671269	1.51238	0.359645	0.613572
chr5:153377362-153414527	1.81882	0.359669	0.613574
chr16:299547-313774	0.823384	0.359756	0.613627
chr4:39843567-39865079	0.94744	0.359826	0.613674
chr8:103306182-103307339	-1.52844	0.359919	0.613747
chr8:28570973-28588867	1.14892	0.359918	0.613747
chr17:27000388-27003448	-1.35168	0.360852	0.614661
chr1:16891301-16893846	0.317823	0.361078	0.614938
chr10:103552595-103570071	0.799881	0.36142	0.615314
chr5:31410852-31424578	-1.35192	0.361594	0.615525
chr7:72473543-72474253	-1.44303	0.362141	0.616082
chr13:113439448-113460607	0.975211	0.362881	0.616699
chr1:47148971-47162321	1.59722	0.3631	0.6169
chr3:56626997-56628056	1.4098	0.363608	0.617429
chr1:161071837-161072165	1.20062	0.363837	0.617693
chrX:139866257-139866455	1.03258	0.365149	0.619123
chr13:25058790-25064966	2.04935	0.365498	0.619396
chr8:141889569-141900868	-0.96527	0.365799	0.619796
chr5:77385216-77473260	-2.00245	0.367539	0.621487
chr10:64952697-64954135	1.34233	0.367571	0.621499
chr9:131079430-131084009	1.05702	0.368095	0.622057
chr12:98938007-98940225	1.47323	0.368146	0.622131
chr12:104709554-104719207	1.50788	0.368537	0.622476
chr7:148716083-148718239	0.644894	0.368588	0.622532
chr19:8530207-8539128	-1.03681	0.369087	0.623053
chr20:60705585-60705747	-1.16382	0.369523	0.623425
chr4:39739039-39757359	1.60619	0.369716	0.623631
chr16:29917108-29917448	-1.43937	0.369704	0.623631
chr12:79988108-80014987	-1.5602	0.369919	0.623842
chr16:2312278-2314761	1.45138	0.370063	0.623893
chr9:15466745-15466857	-0.725595	0.371115	0.624881
chr14:96986391-97031551	1.64066	0.371893	0.625619
chr3:145838898-145842016	1.27899	0.3725	0.626186
chr22:18027837-18029254	-1.96938	0.372663	0.626296
chr8:68965331-68973014	2.05164	0.373009	0.626516
chr11:122928959-122929192	-1.24699	0.373588	0.627107
chr3:47712147-47718272	-1.18172	0.373776	0.627337
chr6:38649787-38650651	0.985569	0.373909	0.627475
chr15:25320881-25322137	-0.688776	0.374262	0.627816
chr9:111812849-111870850	1.39201	0.37442	0.627936
chr3:155632207-155640091	-1.11132	0.376096	0.629321
chr20:60714751-60716000	1.31964	0.376435	0.629683
chr9:134330462-134346370	1.07707	0.377271	0.630344
chr22:45938034-45943084	-0.672787	0.378271	0.631213
chr10:120816251-120820356	-0.648333	0.378516	0.631427
chr1:7837219-7838229	1.01328	0.379182	0.631953
chr9:131369882-131375764	0.909873	0.379331	0.632116
chr16:426135-427585	1.18772	0.379364	0.632123
chr5:124036706-124036962	0.775762	0.379754	0.632552
chr20:1433137-1438919	1.70387	0.380385	0.633102
chr6:158703294-158735300	0.966816	0.380467	0.633217
chr7:100275720-100275922	1.02752	0.380883	0.63363
chr6:18256591-18258636	-0.918503	0.381426	0.634082
chr3:47079155-47088111	1.72082	0.381578	0.634198
chr6:168265230-168276175	1.51955	0.381715	0.634319
chr14:62199135-62205091	1.3668	0.382229	0.634767
chr8:48733279-48733504	-1.08992	0.382537	0.635076
chr17:4186092-4200109	-1.30643	0.383062	0.635555
chr11:65267960-65268121	1.2758	0.3837	0.636147
chr14:102473344-102474674	0.896082	0.383704	0.636147
chr12:104712690-104733051	1.207	0.384005	0.636356
chr19:3976060-3976298	-0.264257	0.385211	0.637314
chr1:113459799-113471974	-1.24931	0.385826	0.637803
chrX:53607790-53631795	1.16325	0.386035	0.637998
chr17:34934412-34937968	1.24735	0.386612	0.638489
chr2:136527338-136528305	1.46596	0.387201	0.638998
chr20:33049897-33059320	-1.93947	0.387244	0.639044
chr16:58577510-58581586	1.12205	0.387687	0.639422
chr7:100417178-100417918	1.13893	0.387866	0.639611
chr2:242181874-242186298	-1.7619	0.387912	0.639636
chrX:130911650-130919286	-1.60854	0.388217	0.639907
chr5:14280430-14293243	1.78872	0.388366	0.640044
chr22:41521867-41537226	-0.853333	0.38866	0.640297
chr1:202724398-202736188	1.49025	0.388771	0.640347
chr18:47095806-47113220	1.56448	0.389169	0.640671
chr16:2810301-2819285	-0.672204	0.389899	0.641398
chrX:139865636-139865785	0.942772	0.389986	0.641493
chr14:75136649-75138186	1.12586	0.390309	0.641752
chr2:173423435-173429801	-1.67923	0.390413	0.641854
chr14:102461322-102461637	1.03373	0.390916	0.642388
chr2:10925059-10933328	-1.36923	0.391505	0.643029
chr2:37494572-37505132	1.16273	0.391507	0.643029
chr16:68155889-68157024	0.906761	0.391994	0.643387
chr10:81070680-81070941	1.257	0.39209	0.643446
chr2:217005908-217012999	-0.905883	0.393543	0.644696
chr8:109240495-109254142	-1.06598	0.393836	0.644971
chr21:34783141-34787327	0.885918	0.39402	0.645102
chr7:50737418-50742355	0.891793	0.395079	0.646067
chr8:11667300-11689179	0.667929	0.395189	0.646161
chr9:37424841-37426651	1.15578	0.395285	0.64622
chr9:109765574-109765707	-1.57692	0.395937	0.646816
chr7:11030329-11062606	0.931428	0.39654	0.647404
chr6:135287466-135318080	-1.68614	0.397225	0.648022
chr19:49227593-49228217	1.57572	0.398117	0.648891
chr1:52299688-52306186	-0.779001	0.398168	0.648925
chr1:1720491-1724750	1.41741	0.399774	0.65027
chr2:230643148-230652377	1.38782	0.399877	0.650389
chr12:6972993-6973359	1.22361	0.401196	0.651628
chr11:57581782-57582972	0.799506	0.401191	0.651628
chr13:21373303-21375129	-1.73677	0.401496	0.651944
chr6:90463230-90472249	1.34646	0.403434	0.653878
chr11:111948938-111951282	1.17748	0.403494	0.653919
chr3:47747898-47755980	1.1933	0.403547	0.653944
chr11:9228219-9229179	-1.5632	0.403704	0.654133
chr20:33027959-33045279	0.94572	0.404046	0.654437
chr16:1365654-1370518	1.03951	0.405285	0.655432
chr1:23397717-23398690	-0.943343	0.405443	0.655588
chr2:242274540-242285664	1.08984	0.405458	0.6556
chrX:139865419-139865562	1.2309	0.405851	0.655942
chr12:57674140-57686450	-1.74965	0.406075	0.656134
chr16:2816291-2816399	-1.23006	0.406157	0.656166
chr20:32981596-33001685	-1.4924	0.406454	0.656328
chr1:24022287-24022398	-0.487572	0.406944	0.656655
chr21:37711076-37717005	1.08034	0.407452	0.657137
chr21:34799190-34805178	0.857762	0.407615	0.657248
chr11:62474580-62491898	0.809379	0.409313	0.658756
chr15:25326237-25357041	-1.44565	0.409663	0.659139
chr3:120123699-120123818	1.07896	0.409747	0.65916
chr1:171481170-171491398	-1.3151	0.409868	0.659214
chr17:66521894-66529847	1.07129	0.410052	0.659348
chr19:59063421-59063552	-1.36072	0.410141	0.659389
chr19:8376295-8381529	1.20382	0.410513	0.659735
chr22:22160138-22162135	1.51455	0.411023	0.660273
chr1:171537385-171556890	-1.31358	0.411275	0.660444
chr20:62421173-62422143	1.33284	0.411359	0.660495
chr10:70892653-70892803	0.516547	0.412103	0.661136
chr16:74511293-74517022	1.14908	0.412173	0.6612
chr7:2262209-2270362	-1.85434	0.412661	0.66152
chr11:33307958-33309057	0.728635	0.413223	0.662039
chr1:78097534-78107340	1.1955	0.41383	0.662528
chr15:58919898-58957396	1.01664	0.414675	0.663302
chr19:10274001-10277361	-0.476185	0.415193	0.663686
chr16:19883137-19884168	-1.07338	0.415215	0.663686
chr2:37447527-37456179	-1.10991	0.416178	0.664651
chr10:126631025-126631876	-0.929429	0.416471	0.664873
chr1:6727768-6741097	1.3745	0.416599	0.66494
chr7:2404006-2406226	-1.40197	0.417279	0.665571
chr19:7184326-7184648	1.82618	0.417626	0.665781
chr8:15517015-15531345	1.34301	0.418029	0.666078
chr12:12022357-12022903	1.04801	0.418356	0.666454
chr1:35936463-35944813	1.51408	0.419482	0.667348
chr4:69184236-69204102	-0.949753	0.419648	0.667432
chr6:144081537-144110047	1.36086	0.41973	0.667488
chr10:8005882-8007705	1.57208	0.420358	0.667985
chr9:127064214-127089724	0.837088	0.420447	0.668017
chr20:45905057-45919018	-1.28817	0.420686	0.668126
chr6:128505576-128563747	1.05759	0.421473	0.668898
chr1:27087346-27102198	1.25064	0.421627	0.668977
chr16:28401611-28403463	-0.903721	0.421639	0.668977
chr16:28734484-28736333	-0.903721	0.421639	0.668977
chr3:170077486-170079217	0.659632	0.421587	0.668977
chr1:43394880-43395706	0.978132	0.421712	0.66903
chr3:142735098-142735213	-0.624052	0.422077	0.669281
chr12:124846671-124848345	-0.793288	0.42233	0.669496
chr17:43111302-43112370	1.40035	0.42286	0.669858
chr4:37633006-37640126	0.944888	0.423262	0.670333
chr3:136183722-136221621	-1.36302	0.423293	0.670362
chr2:192265107-192273904	-1.45808	0.424108	0.671088
chr21:46902708-46906906	0.9739	0.424171	0.671162
chr21:16415815-16415895	1.29624	0.425401	0.672335
chr2:64083439-64090062	1.11764	0.42675	0.673312
chr14:45564423-45576819	1.78845	0.426983	0.673435
chr1:35657995-35658208	-0.916441	0.428209	0.674484
chr19:59059660-59059775	-1.28389	0.429073	0.675329
chr19:45368527-45368917	0.742573	0.429547	0.67573
chr17:76000250-76047529	1.39425	0.429783	0.675906
chr4:38055819-38104778	1.1519	0.429907	0.675978
chr19:10503761-10506879	1.3188	0.431099	0.676971
chr15:101775286-101775782	-1.10432	0.432222	0.677917
chr19:50148277-50150087	1.37208	0.432494	0.678079
chr8:144662675-144672251	-0.603489	0.432507	0.678085
chr9:136905155-136905391	1.21006	0.433631	0.679159
chr4:39739039-39747430	1.12957	0.435249	0.680512
chr2:114697535-114699936	1.78493	0.435845	0.680964
chr1:1499866-1500296	1.13708	0.43777	0.682707
chr16:74493579-74497377	0.996362	0.439987	0.684523
chr20:47569241-47580435	-1.14662	0.440332	0.684849
chr5:179195850-179198244	1.05444	0.441011	0.685425
chr2:217054947-217057458	1.14253	0.441897	0.686187
chr19:11151982-11170863	0.380536	0.443418	0.687563
chr4:39739039-39776553	0.508409	0.443914	0.687976
chr4:39839475-39843676	-0.95298	0.444043	0.688113
chr6:15487537-15497401	-1.81104	0.444345	0.688347
chr13:115002119-115007755	1.25854	0.44497	0.689056
chr2:224862831-224866639	-1.15626	0.445139	0.689162
chr19:803560-806556	0.427373	0.4453	0.689284
chr12:122995655-122999774	0.875357	0.445527	0.689479
chr3:155621651-155643155	-0.85331	0.445696	0.689688
chr5:34686976-34757703	1.13987	0.446053	0.690006
chr3:132202218-132203516	0.934142	0.446365	0.690315
chr17:34171732-34172014	-0.520031	0.447136	0.690867
chr1:29585016-29618614	-1.96637	0.44738	0.691052
chr1:25553932-25554726	0.962289	0.44814	0.691739
chr15:91034564-91035943	0.889716	0.448417	0.691942
chr4:2916610-2927839	0.759835	0.448613	0.692148
chr15:91419691-91420441	1.06156	0.449827	0.693155
chr1:113459799-113464755	-1.16565	0.450347	0.693554
chr14:51107467-51111732	1.3826	0.450869	0.693936
chr5:98115283-98115792	1.16674	0.451835	0.69472
chr17:16046919-16056709	0.966206	0.451944	0.694765
chr11:70253623-70256066	1.17218	0.452488	0.695156
chr19:56189892-56204403	1.37212	0.452579	0.695234
chr1:185056683-185062408	0.729462	0.453504	0.696074
chr9:131019197-131019366	0.983587	0.453883	0.696437
chr14:78043109-78045452	1.53891	0.453945	0.696467
chr17:35797838-35800763	1.71171	0.454578	0.697015
chr2:25059785-25141299	-1.35498	0.454833	0.697194
chr1:11259314-11294322	-0.7007	0.455064	0.697444
chr19:11233849-11238761	-1.10452	0.455609	0.697842
chr16:21629185-21629395	-0.809337	0.455675	0.697861
chr17:4186092-4200104	-0.826021	0.456079	0.698132
chr15:75219106-75221573	-0.912286	0.456377	0.698394
chr7:26232918-26233314	-0.421601	0.456889	0.698856
chr17:57990044-57992064	-0.923789	0.457697	0.699502
chr9:138741982-138774924	1.48944	0.45821	0.699899
chr5:180666066-180666582	-0.664395	0.458479	0.700063
chr17:80521229-80526077	-1.10719	0.458806	0.700341
chr10:62551647-62552047	-1.22207	0.459526	0.700884
chr16:2806334-2806607	0.758491	0.460177	0.701432
chr12:57891939-57892406	-0.671906	0.461107	0.702219
chr17:26678689-26680817	1.161	0.463243	0.70384
chr11:71946889-71947030	1.01821	0.46335	0.703932
chr2:55791448-55816092	1.44461	0.464208	0.704661
chr17:34171537-34171753	-0.491709	0.465113	0.705232
chr16:425132-426812	1.46904	0.465342	0.70539
chr7:139086882-139094400	-0.812611	0.465337	0.70539
chr9:35295692-35370393	1.30712	0.466081	0.706055
chr3:185797605-185823731	1.30703	0.467207	0.706973
chr17:8109808-8110161	-0.700954	0.467595	0.707263
chr19:45476343-45480717	1.36556	0.468258	0.707801
chr10:70532744-70545975	0.464517	0.468424	0.70785
chr9:110086170-110087229	-1.42823	0.468613	0.708012
chr14:102493955-102496049	-1.19085	0.468808	0.708195
chr1:31447497-31468067	1.04331	0.469369	0.708501
chr19:56171881-56173984	-0.798784	0.469791	0.708829
chr15:57730182-57754090	1.21618	0.470027	0.709034
chr11:57094899-57095356	-0.983567	0.470194	0.709153
chr11:62400036-62407203	-0.805714	0.470542	0.709427
chr10:96336418-96354611	-1.29789	0.471427	0.710146
chr2:69565029-69573131	1.35312	0.471458	0.710147
chr6:31592037-31593091	0.524099	0.471568	0.710202
chr20:32659871-32665051	0.947053	0.471607	0.710231
chr16:69687138-69687331	1.42183	0.472179	0.710585
chr10:114220282-114224416	1.34549	0.472256	0.710628
chr16:47001424-47002076	-0.867355	0.472699	0.71101
chr2:183866680-183868053	1.06429	0.472797	0.711046
chr11:34101174-34111003	0.961203	0.472805	0.711046
chr3:33453072-33458326	1.10392	0.473291	0.71149
chr19:47865732-47865950	-1.22858	0.473933	0.712075
chr13:30097402-30110339	1.20046	0.47445	0.712391
chr11:117030649-117034608	0.848004	0.474654	0.712529
chr7:128231903-128256024	0.954619	0.475203	0.712932
chr11:70251370-70253751	0.544221	0.475303	0.713044
chr3:184035108-184035604	-1.12617	0.475862	0.713612
chr15:42019377-42028896	-0.678066	0.476685	0.714203
chrX:153215693-153225865	-1.14718	0.477885	0.715086
chr16:67650647-67663436	-0.970531	0.479426	0.716213
chr1:116929909-116930866	1.12743	0.479925	0.716594
chr10:863664-931700	-0.906715	0.480387	0.716959
chr16:28399378-28399603	-0.802247	0.480811	0.717262
chr19:34712411-34712643	0.804437	0.482796	0.718407
chr10:103916775-103917971	-1.47178	0.48373	0.719124
chr12:57693134-57693964	1.19758	0.484885	0.720037
chr2:128480531-128480618	1.17985	0.485275	0.720419
chr10:112642760-112647644	0.99604	0.48575	0.720791
chr16:58594115-58594266	0.781501	0.486562	0.721451
chr17:57274904-57275150	-0.790029	0.486706	0.721554
chr2:62104054-62110683	-0.593947	0.486737	0.721588
chr2:192265107-192265561	-1.00669	0.487499	0.722334
chr19:11233849-11242471	-0.910175	0.487785	0.722513
chr7:143078652-143085432	0.964533	0.488249	0.722863
chr3:47677511-47677622	-0.734971	0.488672	0.723096
chr10:96356616-96356868	-1.59738	0.489885	0.72395
chr3:47913406-47913590	1.13366	0.489876	0.72395
chr19:15289633-15290307	-0.813466	0.489901	0.723961
chr19:3979326-3983289	-0.343316	0.490119	0.724073
chrX:2632462-2644414	0.922861	0.490558	0.724346
chr17:7402357-7407110	-0.711653	0.491092	0.724675
chr17:34161569-34165557	-1.18738	0.491221	0.724726
chr1:892273-892405	0.863437	0.491739	0.725086
chr9:33971648-33973235	0.658334	0.492019	0.725297
chr7:134528634-134552555	0.697703	0.493043	0.726114
chr19:1417498-1428994	0.63522	0.493043	0.726114
chr2:172782046-172809519	-1.13891	0.493096	0.726139
chr2:25991610-25994409	-1.0555	0.493129	0.726139
chr17:34171798-34171918	-0.660096	0.49318	0.726155
chr1:14104912-14109326	-1.01849	0.493374	0.726332
chr10:74908033-74912179	-1.44638	0.49358	0.726452
chr6:44217757-44219621	-0.77551	0.493885	0.726675
chr11:47505004-47506075	-1.57875	0.494013	0.726754
chr2:216251411-216259442	1.06978	0.494396	0.7269
chrX:9727371-9728866	1.01418	0.494713	0.727128
chr20:33027959-33030108	-0.915753	0.494785	0.727134
chr19:50117789-50119476	-0.867881	0.495074	0.727389
chr19:10782033-10787986	-0.498744	0.495828	0.727908
chr19:39200034-39202001	-0.92131	0.495879	0.727952
chr5:149921131-149922533	-1.55407	0.49599	0.728043
chr1:32694099-32694809	-0.921103	0.496796	0.728757
chr2:54125006-54127154	1.53778	0.496844	0.728789
chr16:27549104-27556844	1.35993	0.497708	0.7295
chr5:115822444-115838023	-0.886802	0.498115	0.729726
chr8:141754750-141756959	1.19164	0.498818	0.730212
chr1:115262199-115263338	-0.595376	0.499016	0.730342
chr11:63960549-63965446	-0.944431	0.501176	0.731969
chr1:171492359-171502100	0.377848	0.501098	0.731969
chr19:19576148-19576423	-0.761601	0.501204	0.731997
chr6:117888016-117896515	-1.32129	0.501982	0.732591
chr10:121338237-121347760	1.97605	0.502657	0.733075
chr12:32866142-32871697	0.900866	0.502715	0.733079
chr5:151179449-151180430	0.815033	0.50303	0.733225
chr9:35295692-35313986	1.23203	0.503894	0.733873
chr19:39114716-39114837	-0.569486	0.504529	0.734447
chr10:27047990-27059274	1.01937	0.504717	0.734562
chr22:45942964-45943084	0.510884	0.505676	0.735367
chr12:98987752-98987913	0.684658	0.506033	0.735624
chr12:1136913-1225199	0.911267	0.50625	0.735733
chr1:179271811-179312770	1.50929	0.506393	0.735855
chr3:47129602-47147610	-1.25732	0.507078	0.736355
chr12:27802942-27820253	1.54889	0.50831	0.737144
chr1:232596632-232615476	1.03696	0.509604	0.73825
chr1:41448949-41450663	0.996789	0.511039	0.739479
chr18:331667-357522	0.711544	0.511471	0.739708
chr11:65831098-65835804	-0.827891	0.512377	0.740394
chr7:148451067-148464841	-0.597762	0.513034	0.740906
chr1:230313963-230339036	1.00421	0.514271	0.74175
chr14:35245124-35252438	0.768689	0.514392	0.741824
chr20:5953701-5963811	-0.956415	0.515318	0.742365
chr5:176893911-176895900	0.570446	0.5156	0.742581
chr2:55209650-55214834	0.513335	0.516376	0.743191
chr17:34171549-34171774	-0.363184	0.516986	0.743537
chr19:1254165-1255693	1.02824	0.517869	0.744178
chr1:82356075-82372915	-1.3337	0.518127	0.744388
chr1:154197559-154209087	0.577572	0.518715	0.744773
chr5:79441912-79454785	-0.893484	0.518895	0.744924
chr19:3980511-3980946	-0.74132	0.518975	0.744965
chr19:1271327-1271631	0.677904	0.519013	0.744982
chr15:44057647-44060795	0.660965	0.519403	0.745319
chr22:36872779-36872903	1.10002	0.520104	0.745849
chr15:75091612-75093263	0.953313	0.520461	0.746108
chr3:47716964-47727660	-1.09156	0.520576	0.746145
chr19:41807440-41807609	-0.928887	0.52157	0.746584
chr5:70805670-70805835	-0.736615	0.521597	0.746584
chr7:100416141-100417918	0.615385	0.521923	0.746763
chr19:23316881-23318845	1.20124	0.522036	0.746808
chr7:157174939-157178305	1.48995	0.522417	0.747045
chr6:22020567-22020771	0.801876	0.522507	0.747104
chr12:57106845-57108471	-0.90284	0.523931	0.748234
chr11:65272624-65272759	1.11331	0.524379	0.748455
chr17:42286719-42287602	-0.929477	0.524315	0.748455
chr10:120803565-120820356	-0.862703	0.524552	0.748579
chr19:47421744-47440665	-0.984484	0.525997	0.74959
chr10:93711159-93713630	-1.15036	0.526114	0.749678
chr7:131190626-131196192	-0.900916	0.526825	0.750159
chr11:57095185-57095356	-0.813507	0.527031	0.75029
chr12:80211173-80215970	1.0562	0.527596	0.750708
chr2:203760787-203760942	0.883132	0.527573	0.750708
chr1:32620188-32636807	-0.663942	0.527877	0.750874
chr7:131193709-131196192	1.29137	0.528434	0.751266
chr19:52725351-52725494	-0.915198	0.528678	0.751421
chr11:34107851-34111003	0.804585	0.528678	0.751421
chr22:20394518-20402440	1.30847	0.528977	0.751625
chr22:38687034-38687429	-0.655461	0.529494	0.752121
chr16:70562775-70564820	-0.889929	0.53029	0.7526
chr1:116931259-116944277	-0.860242	0.530957	0.75314
chr11:118635916-118657227	0.868916	0.531766	0.753713
chr15:63824845-63855207	-1.21721	0.531985	0.75387
chr3:100057930-100060005	-0.91993	0.532864	0.754437
chr17:79813328-79813462	0.493115	0.532935	0.754488
chr19:49407603-49409142	1.15185	0.533984	0.755146
chr7:151855947-151856157	1.14839	0.534358	0.755442
chr11:10822508-10823321	0.653097	0.535416	0.756107
chr18:19353584-19359646	0.797333	0.536036	0.756533
chr2:37543379-37544322	0.674058	0.536046	0.756533
chr19:3979326-3979434	0.35682	0.537759	0.757763
chr2:217054947-217059709	-0.722863	0.538376	0.758321
chr1:19503085-19504237	0.447789	0.539183	0.7589
chr6:168226780-168226969	0.779438	0.539937	0.759385
chr1:186304469-186306288	1.262	0.54001	0.759453
chr7:26233218-26236101	0.611009	0.541347	0.760479
chr9:19378365-19378512	0.445489	0.541634	0.760644
chr19:47646750-47658470	0.90708	0.541949	0.760957
chr1:150795669-150799093	1.02426	0.542169	0.761129
chr17:57808781-57851246	1.06318	0.542242	0.761207
chr1:94341823-94343418	0.813368	0.542329	0.761255
chr12:46285793-46287326	-0.815835	0.542538	0.761351
chr19:47112102-47112238	0.416642	0.543841	0.76218
chr1:154223956-154226565	0.98879	0.544	0.762272
chr6:158342576-158342693	-0.90858	0.544118	0.762359
chr4:153332454-153333681	-0.345922	0.544264	0.762476
chr2:102480282-102486877	-0.686467	0.545165	0.763233
chr7:72410952-72414061	0.5193	0.545401	0.763365
[truncated: 1,477 more rows]

## Sheet: Table S2 (DE SMCs)
circRNA	log2FC	P value	adj. P value
chr2:189859449-189859557	8.77705	1.01555e-39	1.07834e-36
chr2:189871662-189872333	8.95739	1.37054e-39	1.43324e-36
chr2:189859771-189860516	8.59343	3.33712e-35	2.30325e-32
chr2:189866122-189867788	8.37205	1.4075e-34	9.07889e-32
chr2:189859266-189859557	8.76962	1.20627e-33	7.36772e-31
chr2:216259250-216295575	7.5669	3.9168e-33	2.27171e-30
chr2:189864010-189864303	8.18071	1.67833e-28	7.06323e-26
chr2:216232585-216240116	6.80382	6.92948e-24	2.00111e-21
chr2:189861123-189862479	8.10973	2.62043e-23	7.09253e-21
chr2:216229601-216230353	6.01946	7.347e-22	1.76684e-19
chr2:216259250-216259442	5.62048	2.20469e-21	5.15814e-19
chr2:216292902-216293061	6.15069	7.16931e-21	1.61179e-18
chr2:189921698-189922153	7.32968	4.65253e-20	9.79003e-18
chr17:48266102-48266371	5.276	1.47971e-19	2.86876e-17
chr13:110864763-110866362	5.60364	1.65203e-19	3.17609e-17
chr2:216238044-216256537	4.94984	1.02899e-18	1.77107e-16
chr2:216279559-216284108	6.04021	1.60866e-18	2.69486e-16
chr2:216246934-216248206	4.80597	1.18505e-17	1.82162e-15
chr2:216256354-216259359	5.30439	1.46044e-17	2.20084e-15
chr2:216299418-216299547	6.05997	2.56362e-17	3.78883e-15
chr2:216279559-216293061	6.51187	3.598e-15	4.29637e-13
chr17:48268177-48268851	4.99892	3.89862e-14	4.18474e-12
chr9:117835881-117836145	5.40948	1.25777e-13	1.28227e-11
chr17:48267361-48267741	3.68955	1.40332e-13	1.40702e-11
chr17:48265236-48266156	3.95953	1.4153e-13	1.41569e-11
chr5:151051133-151052777	4.75619	1.73818e-13	1.71138e-11
chr13:110829231-110829384	5.81245	4.16656e-13	3.87563e-11
chr13:110835339-110839676	5.70719	6.61154e-13	5.99634e-11
chr5:151043647-151049345	6.49766	7.48788e-13	6.78223e-11
chr2:216279559-216279681	5.92985	1.10703e-12	9.83346e-11
chr2:216289816-216293061	6.74739	1.66011e-12	1.44306e-10
chr13:29001888-29002058	6.05208	2.19313e-12	1.89446e-10
chr7:94054428-94055161	5.52082	4.1126e-12	3.42811e-10
chr13:110847432-110850978	6.12308	1.10643e-11	8.55145e-10
chr2:216273020-216274797	5.13588	1.23408e-11	9.43244e-10
chr5:151047027-151049345	4.18256	1.23368e-11	9.43244e-10
chr10:17277167-17277888	5.69255	2.48525e-11	1.83258e-09
chr13:110845176-110845260	6.3745	8.69971e-11	5.89828e-09
chr13:110838731-110838900	4.67213	9.94612e-11	6.69075e-09
chr2:216289816-216299547	5.54883	1.03142e-10	6.91816e-09
chr2:216272830-216293061	5.70782	3.40096e-10	2.13975e-08
chr21:47545179-47545531	4.44676	4.18264e-10	2.59372e-08
chr5:95091099-95099324	5.57629	7.60742e-10	4.52635e-08
chr13:110838731-110844631	5.45675	7.74246e-10	4.59877e-08
chr13:111156494-111158953	4.38247	1.1621e-09	6.73632e-08
chr2:216236631-216237098	4.72716	1.23328e-09	7.11108e-08
chr17:48265907-48266844	5.36162	1.74561e-09	9.83511e-08
chr13:110830188-110831383	5.71801	2.0064e-09	1.1105e-07
chr13:110822893-110823034	5.01835	2.10323e-09	1.15783e-07
chr2:216240351-216242985	4.83734	2.25744e-09	1.23167e-07
chr7:94039553-94039839	5.33765	2.61997e-09	1.41382e-07
chr17:48266528-48266899	3.20615	3.0754e-09	1.62902e-07
chr13:110830410-110847465	3.98162	4.78218e-09	2.45216e-07
chr11:65267170-65267534	6.24734	5.67436e-09	2.87125e-07
chr8:38947565-38948865	5.73702	8.27514e-09	4.07086e-07
chr2:216248050-216248206	5.56026	9.01648e-09	4.41041e-07
chr13:111080813-111109782	4.44267	9.0868e-09	4.4416e-07
chr17:48271933-48272189	5.55457	1.03167e-08	5.00032e-07
chr7:94052268-94053755	6.65264	1.06142e-08	5.13012e-07
chr9:137674512-137676942	4.43999	1.3771e-08	6.52791e-07
chr17:48265456-48266899	4.40443	1.71384e-08	7.97086e-07
chr3:145838898-145842016	4.9604	1.88382e-08	8.69114e-07
chr15:48826276-48826402	5.74769	2.93664e-08	1.3026e-06
chr2:189872610-189873947	5.97137	3.39617e-08	1.4892e-06
chr13:110814576-110826345	5.9007	3.60287e-08	1.57085e-06
chr2:216245533-216245669	5.16789	5.19419e-08	2.18997e-06
chr1:16891301-16893846	1.88321	8.7385e-08	3.50246e-06
chr13:111082231-111114731	4.82756	1.23611e-07	4.81461e-06
chr20:31375035-31376818	-6.12106	1.25355e-07	4.86935e-06
chr6:160819010-160831878	6.17292	1.64398e-07	6.23095e-06
chr13:111082747-111088714	4.36194	1.68955e-07	6.37566e-06
chr9:137666704-137676942	5.02402	1.98493e-07	7.36549e-06
chr13:110822055-110823079	3.97291	1.98952e-07	7.37853e-06
chrX:139865339-139866824	2.45605	2.04449e-07	7.54187e-06
chr11:2017308-2017651	6.39551	3.99186e-07	1.38519e-05
chr13:111111117-111114533	4.34373	5.16106e-07	1.74528e-05
chr2:216242897-216242985	5.27361	5.84756e-07	1.95729e-05
chr13:111082231-111121671	3.81523	5.85261e-07	1.95803e-05
chr13:110815809-110818650	4.95025	6.92775e-07	2.27906e-05
chr11:65267147-65267394	4.19397	1.01163e-06	3.20282e-05
chr13:111121563-111121671	3.93879	1.16679e-06	3.6226e-05
chr13:110807629-110807744	4.63765	1.19024e-06	3.68215e-05
chr13:110822893-110827068	4.57196	1.24925e-06	3.83893e-05
chr1:103540173-103548528	4.89156	1.59714e-06	4.75143e-05
chr7:94043205-94045815	5.08634	1.65464e-06	4.91401e-05
chr15:63349183-63351879	4.24346	1.67297e-06	4.95778e-05
chr11:65267159-65267534	4.33193	3.31382e-06	9.00103e-05
chr11:65267869-65268013	5.5656	4.44202e-06	0.000116351
chr2:189859266-189866176	5.72904	5.16494e-06	0.000133212
chr21:46910188-46913139	4.9162	5.18558e-06	0.000133596
chr14:52520296-52520656	5.87742	5.36997e-06	0.000137832
chr17:79813017-79813462	2.49929	6.58813e-06	0.000164035
chr13:111156193-111156340	4.78946	6.65709e-06	0.000165633
chr7:45960336-45960619	5.37817	7.04349e-06	0.000174179
chr7:94037158-94041994	3.59196	8.4263e-06	0.000203775
chr17:48266737-48266899	3.67551	8.98161e-06	0.000215693
chr17:48267219-48267469	2.86562	1.07656e-05	0.000251618
chr7:107566627-107566722	4.62137	1.51935e-05	0.000337617
chr15:48757764-48760731	4.4078	1.68176e-05	0.000368956
chr3:171965322-171969331	3.46487	1.82278e-05	0.000395932
chr11:65267196-65267534	2.96038	2.07817e-05	0.00044451
chr6:4891946-4892613	2.93223	2.69266e-05	0.000557423
chr13:111141791-111141855	4.95869	2.69911e-05	0.000558591
chr11:65267957-65268333	3.41351	2.83983e-05	0.00058421
chr3:112348959-112357113	5.78261	2.94103e-05	0.000601977
chr1:117944807-117984947	3.68845	3.03799e-05	0.000619253
chr13:111109689-111114731	4.41609	3.45058e-05	0.000689707
chr14:52486776-52494062	4.53859	3.67565e-05	0.000729405
chr7:94040367-94041433	5.29154	3.82099e-05	0.000752199
chr9:137676834-137677894	5.26443	3.93609e-05	0.000770748
chr5:149754179-149754374	-1.69148	4.53835e-05	0.000876664
chr7:134613504-134625988	2.78357	4.63438e-05	0.000892468
chr7:47520700-47568745	4.72437	4.92474e-05	0.000939375
chr14:52520296-52527074	5.52905	5.02231e-05	0.00095518
chr3:58131647-58135954	3.2763	5.60091e-05	0.00105046
chr13:111134898-111135006	4.69067	6.86837e-05	0.00125271
chr20:31383214-31388104	-5.24187	7.05e-05	0.00127981
chr8:11710118-11710988	5.43499	8.07788e-05	0.0014325
chr14:52508822-52509068	5.26933	8.53897e-05	0.00150192
chr17:60741908-60742310	4.7673	9.39899e-05	0.00163002
chr17:39974633-39975651	2.26109	0.000102131	0.00174913
chr13:28931690-28980031	3.65536	0.000111101	0.00187874
chr2:121036190-121047333	4.65381	0.000115985	0.00194773
chr9:137582757-137582925	3.48392	0.000120722	0.00201503
chr2:187511412-187516816	5.18819	0.000121802	0.00202962
chr9:35685430-35689214	3.19636	0.000137439	0.00225051
chr11:65267115-65267243	2.9124	0.000156294	0.00251042
chr1:22178580-22179325	2.63521	0.000169472	0.00269015
chr9:137696820-137698142	3.92191	0.00017261	0.00273493
chr2:56145353-56149582	4.22172	0.000187876	0.00293703
chr1:22178038-22179325	1.85581	0.000191241	0.00298154
chr11:85725912-85742653	3.27045	0.000192872	0.00300237
chr13:111158814-111158953	4.75884	0.000246187	0.00367624
chr13:29001295-29041754	4.23826	0.000257161	0.00380716
chr12:24678696-24678935	5.50702	0.000266615	0.00392523
chr7:134625842-134635265	2.50761	0.000325185	0.00464293
chr11:2156596-2156759	5.093	0.000333403	0.00473544
chr1:201454410-201459472	4.24219	0.000339177	0.004801
chr15:30033534-30064369	3.71656	0.000381956	0.00528832
chr9:137619111-137666758	4.02741	0.00040063	0.00549504
chrX:139865879-139866297	3.82006	0.000412262	0.00562233
chr5:127607690-127611852	4.50305	0.00044602	0.00599608
chr11:65267946-65268121	3.23338	0.000449264	0.00603028
chr11:65267964-65268121	3.09225	0.000489989	0.00649732
chr2:189950444-189957146	4.34928	0.000491219	0.00650988
chr2:216251411-216259442	5.22987	0.00054147	0.0070592
chr2:216271849-216272920	4.11899	0.00057412	0.0073969
chr20:31389083-31393213	-4.37105	0.000578103	0.00743711
chr15:25304603-25307235	-2.40042	0.00059394	0.00759132
chr11:65266743-65266983	3.97538	0.000618905	0.00786236
chr19:48221765-48239790	5.1438	0.000697324	0.00868747
chrX:139866257-139866473	4.23299	0.000701342	0.0087265
chr10:29801663-29820217	3.57906	0.000731002	0.00902397
chr15:63351761-63351879	2.65522	0.000736018	0.00907777
chr5:151052702-151054205	5.05277	0.000758865	0.00928819
chr11:65267990-65268121	3.30188	0.000765159	0.0093503
chr11:65267905-65268121	4.32277	0.000765601	0.00935405
chr17:37070577-37070728	3.8083	0.00077022	0.00939717
chr8:11703169-11710988	4.90109	0.000851287	0.0101952
chr2:189874903-189875091	5.07991	0.000864674	0.010334
chr12:124071293-124074996	2.77275	0.000866638	0.0103539
chr7:148711995-148716289	1.25823	0.000885671	0.0105158
chr9:137619111-137620653	2.6941	0.00101512	0.0117594
chr13:110835530-110835623	3.84986	0.00112257	0.0127558
chr5:16877717-16877816	2.90994	0.00112945	0.0128086
chr2:85133509-85133786	2.25234	0.00113865	0.0128833
chr19:803560-806556	-3.42682	0.00121157	0.0135354
chr8:131164981-131193126	3.44444	0.00122561	0.0136657
chr15:76152218-76165909	4.80556	0.00136827	0.0149307
chr10:33200813-33200990	2.91714	0.00140035	0.0151848
chr14:52495439-52527074	5.53257	0.00140996	0.015253
chr15:63336225-63354844	2.6508	0.0014115	0.0152649
chr3:171969049-171969331	3.39008	0.00148133	0.0158708
chr2:54874267-54876327	4.01916	0.00154959	0.0164186
chr2:187503003-187506315	4.50691	0.00160811	0.0169296
chr15:58971322-58974513	2.81531	0.00164598	0.0172414
chr6:31592037-31593091	-2.11453	0.00165093	0.0172794
chr9:35685265-35685548	2.05388	0.00167412	0.0174725
chr6:30673198-30673444	-2.44948	0.00169394	0.0176341
chr11:65267972-65268121	3.64056	0.00173402	0.0179728
chr7:5567911-5568350	3.41395	0.00178187	0.0183611
chr19:49425083-49425189	3.65814	0.00180623	0.018554
chr4:83791477-83802075	4.47809	0.00181868	0.0186458
chr13:28959021-28971205	4.38888	0.0018752	0.0190807
chr11:65269241-65269431	4.60888	0.00190742	0.0193287
chr11:65267869-65268203	2.76562	0.00200668	0.0200869
chr11:65266809-65267071	4.05571	0.00204257	0.0203781
chr2:217525361-217526721	2.3788	0.00216538	0.0213138
chr12:90035934-90049884	3.751	0.0022085	0.0216456
chr15:25330336-25336866	-2.18399	0.00226128	0.0220405
chr11:70265851-70267686	2.31085	0.0022708	0.0220909
chr6:16326624-16328701	5.35043	0.0023046	0.0223432
chr15:89448987-89453154	2.88862	0.00241037	0.0231347
chr1:183083665-183084772	2.35579	0.00250362	0.0238532
chr19:39114716-39114837	-3.40997	0.00250521	0.0238558
chr7:94048809-94054536	3.2968	0.0025192	0.023971
chr5:34796043-34818956	2.957	0.00264739	0.0248971
chr7:107564674-107564834	3.35109	0.00266931	0.0250623
chr1:22169262-22178419	1.65483	0.00269671	0.0252509
chr14:52485778-52486896	4.9899	0.00277704	0.0258279
chr17:79804304-79805223	2.60302	0.00288413	0.0266052
chr4:153332454-153333681	2.20402	0.00288556	0.0266126
chr11:65267869-65268112	3.37408	0.00305381	0.0278569
chrX:139866135-139866387	3.34227	0.00321249	0.0289834
chr17:79813017-79817263	3.63082	0.00339217	0.0302405
chr13:111121581-111125497	3.64289	0.00342172	0.0304374
chr3:112326022-112335705	4.92403	0.00344347	0.0305875
chr5:149754516-149758971	-1.14069	0.00360404	0.0316512
chr21:16386664-16415895	2.84685	0.00364453	0.0318877
chr1:22169262-22169931	1.69015	0.00397687	0.0340349
chrX:139865589-139865754	4.51356	0.00407885	0.0346826
chr1:21553651-21554534	3.98654	0.00408249	0.0346964
chr19:49407603-49409142	3.03334	0.00467539	0.0385118
chr10:73579996-73585650	3.34759	0.00488568	0.0398023
chrX:139865419-139865879	4.09083	0.00502344	0.0405987
chr11:65267869-65268102	2.67668	0.00502546	0.0406103
chr14:23310778-23311244	3.1604	0.00542786	0.0431298
chr7:6509226-6513915	4.23496	0.00558361	0.0440295
chr11:65272657-65272846	2.18801	0.00587885	0.0458012
chr14:32559707-32586493	3.43163	0.00589448	0.0458825
chr5:127685646-127693087	2.18978	0.00621574	0.0479174
chr20:32981596-33001685	3.75905	0.00634611	0.0486528
chr4:183836075-183836728	3.837	0.00643544	0.0491281
chr8:38911999-38940592	4.18476	0.0064718	0.0493021
chr2:10931920-10933328	2.72906	0.00657199	0.0498416
chr8:68007527-68024300	2.73618	0.00664888	0.0502628
chr12:25031463-25047409	1.92344	0.00667134	0.0503637
chr19:3980838-3981450	-1.47833	0.00679096	0.0510572
chr17:34171774-34171939	-2.33816	0.00679843	0.0510911
chr11:46332582-46334470	4.54371	0.00693297	0.051789
chr17:79813328-79813462	2.11863	0.00710172	0.0527224
chr16:50642204-50655619	-4.6673	0.007651	0.0558325
chr7:134625842-134632520	3.21431	0.00766429	0.0559059
chr17:79813328-79817263	2.94246	0.00779513	0.056609
chr17:37034338-37054772	2.18926	0.00781151	0.0566981
chr15:25320881-25328674	-0.957577	0.00785811	0.0569047
chr7:107575859-107580803	3.49946	0.0079187	0.0572474
chr20:57470666-57480535	1.77068	0.00816797	0.0585587
chr11:65266743-65266894	3.48059	0.00839718	0.0597428
chr19:39195573-39200116	2.33803	0.0085361	0.0605004
chr18:25543320-25593873	4.13925	0.00873107	0.061513
chr12:56119904-56120045	2.3433	0.00889749	0.0623954
chr3:196118683-196129890	2.7633	0.00892512	0.0625447
chr2:121036193-121047333	2.86315	0.00893954	0.062614
chr11:65266719-65266894	3.35902	0.00924972	0.0641421
chr13:48827943-48830519	2.53791	0.00936253	0.0647034
chr2:242173273-242174670	1.97931	0.00950411	0.0654394
chr3:69077050-69077446	3.2064	0.00951355	0.0654807
chr2:219089629-219093573	2.04587	0.00990164	0.0673302
chr15:65040617-65043837	-2.78844	0.0102726	0.0692413
chr3:53274266-53276258	-2.28359	0.0102912	0.0693069
chr10:17275585-17275930	3.36175	0.0103491	0.0696049
chr3:111632165-111639266	4.9955	0.0107415	0.0716309
chr5:43292575-43299077	3.65042	0.0113199	0.0743515
chr15:39875817-39876623	3.34994	0.0115318	0.0753597
chr5:14474102-14479459	3.00472	0.0116589	0.075935
chrX:139866135-139866261	1.94343	0.0119352	0.077233
chr1:21548239-21554534	3.64867	0.0119605	0.0773452
chr1:8716031-8716500	1.81914	0.0120697	0.0778471
chr12:106773871-106786931	4.3212	0.0121487	0.0782141
chr7:73770739-73771807	2.94451	0.0127742	0.0810076
chr1:21377358-21421487	4.88865	0.013531	0.084416
chr21:27394155-27484463	1.86719	0.0136084	0.0847906
chr8:90600119-90608741	3.91336	0.013627	0.0848389
chr2:242541310-242545888	-2.6437	0.0146137	0.0892605
chr1:78383809-78383958	4.28646	0.0147986	0.0901165
chr21:27394174-27394330	2.23624	0.0148222	0.0902061
chr17:34171753-34171912	-2.73511	0.0152867	0.0922508
chr15:25304301-25307235	-1.57196	0.0153401	0.0924983
chr17:5211988-5250220	4.16003	0.0155173	0.0931943
chr6:26056053-26056299	-2.41448	0.0159781	0.0952008
chr1:22169262-22175524	1.72054	0.0161619	0.0960708
chr5:177637132-177637273	-1.91456	0.0164038	0.0971409
chr13:110847369-110850918	3.89078	0.0178829	0.102952
chr1:22172940-22173985	1.63122	0.0178833	0.102952
chr20:20006320-20007563	1.7614	0.0178963	0.102992
chr15:30024636-30064369	2.93336	0.0180791	0.103784
chr1:52299688-52306186	3.21416	0.0181992	0.10425
chr2:1677414-1696906	4.00095	0.019749	0.110324
chr12:45725077-45751207	3.49208	0.0198225	0.110565
chr10:22171210-22209892	4.47616	0.0207559	0.114266
chr8:11704560-11705331	3.25568	0.0208287	0.114538
chr11:12495291-12495530	3.01312	0.0214738	0.117088
chr1:227400836-227441856	3.27362	0.0219912	0.118951
chr3:120123699-120123818	2.51327	0.0236035	0.124949
chr7:134528634-134552555	3.04446	0.0236059	0.124953
chr4:52729602-52758017	4.4378	0.0238217	0.125777
chr4:10090287-10099515	1.88117	0.0240245	0.126499
chr3:171969049-171979873	2.57612	0.024786	0.129139
chr7:47568633-47568745	2.73086	0.0250834	0.130138
chr19:49851959-49854622	-2.48296	0.0250917	0.130159
chr3:122808014-122811289	2.4379	0.025406	0.131269
chr9:35061999-35064282	2.11136	0.0258664	0.132937
chr1:113245184-113245315	2.63551	0.0262456	0.134261
chr6:160813442-160831878	4.51684	0.0265655	0.135495
chr21:46275124-46281186	2.20685	0.027242	0.137836
chr15:91034564-91035943	2.72597	0.0276736	0.139102
chr14:103442020-103447358	2.64306	0.0276909	0.139128
chr21:27326903-27372497	1.744	0.0283198	0.141264
chr9:99220660-99220823	2.86996	0.0290595	0.143734
chr12:104341088-104341208	1.57328	0.0291235	0.143926
chr17:2603971-2604523	-2.86148	0.0300158	0.146905
chr4:95506715-95539342	3.66131	0.0300499	0.146977
chrX:134030846-134033564	4.3079	0.0302199	0.147496
chr22:45938034-45943084	1.87631	0.030346	0.147924
chr1:201459303-201465432	4.17067	0.03097	0.149875
chr19:41736871-41737203	2.92617	0.031293	0.151004
chr14:50262508-50262662	1.94025	0.0322483	0.154142
chr5:179132679-179151784	1.66346	0.0340012	0.15958
chr1:183099478-183104291	2.51536	0.0344978	0.161108
chr11:14507912-14508050	2.88564	0.0345296	0.161223
chr20:30954186-30956926	1.75924	0.0351798	0.163243
chr12:104712690-104733051	2.93151	0.0354846	0.164326
chr9:35059060-35059798	1.92267	0.0355438	0.164512
chr16:2809569-2809662	-1.99277	0.0369254	0.169002
chr8:37692691-37695457	3.71476	0.0369565	0.169044
chr1:78097534-78107340	2.58859	0.0378452	0.171671
chr5:139680000-139680167	2.7436	0.038065	0.17233
chr2:242274540-242285664	2.42628	0.0382193	0.172803
chr17:62567915-62579662	2.9786	0.0385999	0.173785
chr19:10428365-10429048	-2.98358	0.0388466	0.174395
chr1:223931801-223933141	2.23708	0.0388771	0.174453
chr15:64791491-64792365	2.20156	0.0389102	0.174544
chr7:143078649-143085432	3.02915	0.0393138	0.175636
chr7:143078652-143085432	3.02915	0.0393138	0.175636
chr2:242174535-242175009	1.86348	0.040257	0.1782
chr14:23312918-23313079	2.43234	0.0402725	0.178249
chr20:31379406-31380576	-3.55619	0.0402882	0.178304
chr17:17696246-17707163	4.34452	0.040567	0.179079
chr22:36680490-36681375	2.84859	0.0413068	0.181255
chr2:230663590-230670599	2.49621	0.0416925	0.18244
chr17:34171537-34171786	-1.6722	0.0422944	0.18402
chr17:25631805-25638642	3.71692	0.0425211	0.184669
chr19:1417498-1428994	-2.25249	0.0430405	0.186117
chr11:77411765-77413540	3.09202	0.0434799	0.187336
chr9:118949432-118950495	3.77364	0.04357	0.187549
chr16:72984367-72984864	3.84054	0.043873	0.188289
chrX:153582518-153583028	1.70791	0.0447175	0.190728
chr19:41754418-41754725	3.58714	0.0470889	0.197474
chr3:47084050-47103836	3.64176	0.0478706	0.199576
chr21:46893808-46898267	1.64735	0.0485121	0.201217
chr12:124832370-124841352	-1.94102	0.0494439	0.203723
chr17:8157483-8158450	-1.83885	0.0495152	0.203883
chr22:24698162-24765288	4.39139	0.0496584	0.204327
chr1:25784881-25818075	4.43037	0.0496792	0.204388
chr12:111991961-111993723	2.56675	0.0497746	0.204622
chr8:144662675-144672251	-1.79237	0.0507639	0.207159
chr1:21599191-21616649	3.27598	0.0525688	0.211918
chrX:139866135-139866531	2.89269	0.0527618	0.212485
chrX:2644300-2656297	1.7276	0.0527699	0.212493
chr4:83793096-83796975	2.45659	0.0529543	0.212941
chr9:137698034-137727050	1.99756	0.0530699	0.213233
chr12:104712690-104721449	3.11229	0.0535302	0.214354
chr10:75848953-75854219	1.72501	0.0536735	0.214621
chr19:49422450-49422543	2.43279	0.053733	0.214736
chr7:128482847-128483008	1.83285	0.0541785	0.215823
chr3:134078947-134079255	3.08914	0.0542622	0.216044
chr20:31372563-31380576	-2.85803	0.054625	0.217097
chr17:34171708-34171822	-1.49941	0.0547799	0.217441
chr1:78098799-78107340	4.43889	0.0557895	0.21998
chr17:79660899-79662097	-1.81426	0.0560035	0.220506
chr17:8109808-8111158	-2.56784	0.0561738	0.220852
chr15:72499467-72511451	-1.72735	0.056705	0.222333
chr7:127447537-127528065	1.87145	0.0568383	0.22268
chr5:150422100-150422522	5.04796	0.0571833	0.223497
chr16:50655512-50666319	-3.09773	0.057566	0.224535
chr17:34171549-34171990	-1.79119	0.0581823	0.225816
chr11:62400036-62407203	1.74156	0.0591487	0.228317
chr22:36688163-36688280	1.62912	0.0607113	0.232078
chr5:127671146-127671269	2.16782	0.0614025	0.233951
chr4:2916610-2927839	-2.65459	0.0616359	0.234564
chr16:67663300-67663436	-2.16343	0.061662	0.23465
chr11:130010292-130010378	2.02518	0.0623791	0.236336
chr12:104705067-104721449	3.05616	0.0627543	0.237146
chr8:23159539-23160910	2.81142	0.0636433	0.239066
chr2:102460692-102472600	1.4221	0.0638127	0.239507
chr4:144464661-144465125	2.3355	0.0638354	0.239546
chr2:233421125-233431924	1.5055	0.0660051	0.244439
chrX:153592626-153592740	1.93043	0.0669553	0.246648
chr20:34309661-34320057	3.43331	0.0690292	0.251284
chr15:25328542-25330469	-2.46444	0.0709322	0.255782
chr15:73854236-73862764	2.09846	0.0713864	0.256829
chr7:148716083-148718239	1.27221	0.0714167	0.256912
chr5:180666066-180666582	-1.63136	0.0716283	0.257324
chr19:47285639-47285806	-2.31467	0.0735411	0.261353
chr9:92220581-92220795	-2.38078	0.0736552	0.261651
chr10:75848953-75849956	1.96566	0.075781	0.266218
chr12:97886238-97954825	-2.69543	0.0766249	0.267857
chr19:48636238-48640945	-3.08625	0.0774422	0.269799
chr10:17271733-17271937	2.72548	0.0778087	0.270649
chrX:139865580-139865785	2.93528	0.0779017	0.270824
chr11:65267972-65268102	2.06213	0.078939	0.272964
chr1:43394880-43395706	-1.91053	0.0795954	0.274477
chr1:8926337-8927309	-1.1252	0.079827	0.274916
chr19:805012-805187	-2.51002	0.0805141	0.27633
chr7:148708937-148718239	1.60798	0.0817104	0.278897
chr9:136905155-136905391	-2.1469	0.08195	0.279353
chr22:30975123-30975290	-1.56123	0.0828936	0.281128
chr14:93276598-93282766	3.1456	0.0830366	0.281465
chr10:17271339-17271531	1.97692	0.0844139	0.284217
chr5:21491429-21497305	-0.891693	0.0849428	0.285469
chr9:35060797-35068359	2.49454	0.085295	0.286067
chr17:34171729-34171990	-1.1232	0.085482	0.286402
chr14:62204804-62207906	2.17203	0.0900274	0.294987
chr2:242195598-242195814	2.37365	0.091589	0.29808
chr7:130135208-130143837	-1.82549	0.0927916	0.30045
chr20:31376659-31380576	-2.95345	0.0929255	0.300728
chr19:41854199-41854360	1.48138	0.0931272	0.301141
chr17:75398140-75398785	1.58811	0.0935508	0.302001
chr1:22213912-22214167	2.09006	0.0935556	0.302002
chr7:100416141-100417918	-1.85844	0.0941528	0.303001
chr7:143085581-143087070	2.5334	0.0949028	0.304498
chr19:11168933-11170863	-1.93982	0.0958724	0.306088
chr1:160182899-160183055	1.57183	0.0999658	0.31352
chr14:55647930-55650471	-2.79967	0.100237	0.313939
chr5:156908798-156917462	2.3079	0.100635	0.314657
chr7:121755127-121756814	-2.59995	0.100961	0.315277
chr10:126631025-126631876	2.58767	0.102145	0.317379
chr1:247318867-247323115	1.75906	0.102433	0.317898
chr21:27394155-27394358	1.42339	0.102894	0.318567
chrX:153215693-153225865	-2.03591	0.103286	0.319159
chr3:183899938-183900036	2.77674	0.103792	0.32009
chr19:18650180-18650530	1.38844	0.105701	0.323577
chr1:35657995-35658208	-1.93156	0.105827	0.323792
chr19:59056791-59059547	-1.78898	0.106869	0.325566
chr2:217054947-217057458	-2.49865	0.107338	0.326532
chr19:47588574-47597337	-1.16887	0.107716	0.32722
chr4:56277780-56284331	2.11156	0.108821	0.329188
chr2:68413599-68415822	2.86539	0.108921	0.329358
chr22:36737414-36745300	1.63905	0.108931	0.32937
chrX:135288565-135290120	3.22764	0.109681	0.330633
chr5:14304569-14336836	3.01211	0.110391	0.331701
chr19:47236295-47242145	-1.7057	0.110481	0.331866
chr3:48640996-48641864	-1.82963	0.110495	0.33188
chr17:34171537-34171774	-1.5032	0.110536	0.331959
chr16:70292882-70295060	2.68239	0.110622	0.332103
chr14:32559707-32563592	2.24773	0.111662	0.333859
chr11:33307958-33309057	1.34537	0.111674	0.333881
chr5:55259179-55264224	2.128	0.112222	0.334668
chrX:139866257-139866455	2.27336	0.113239	0.336664
chr22:40666125-40669604	2.30008	0.113302	0.336794
chr17:34171774-34172014	-1.24342	0.113889	0.337766
chr20:31376659-31381401	-2.99846	0.114615	0.338784
chr7:794225-803611	-2.48735	0.116007	0.341244
chr17:80529599-80542064	-2.8176	0.116428	0.341875
chr16:74508443-74511431	1.77004	0.117412	0.343551
chr19:6222131-6227113	-1.55578	0.117744	0.344155
chr17:75488702-75489158	1.34428	0.118111	0.344792
chr9:8436591-8507434	2.13863	0.119573	0.347512
chrX:139866621-139866799	2.74598	0.121413	0.350385
chr9:134305476-134343140	1.91605	0.122095	0.351559
chr6:18236682-18237747	-2.1197	0.12271	0.352462
chr2:85133515-85133786	2.72429	0.123667	0.353882
chr19:17212469-17213367	1.33167	0.124144	0.354643
chr1:27056141-27059283	1.4915	0.125022	0.356197
chr10:33542955-33559784	2.61636	0.126823	0.358914
chr3:184035108-184035604	-2.4004	0.126974	0.359164
chr20:39797718-39797815	-1.98662	0.12701	0.35921
chr2:72945231-72945436	2.07762	0.127554	0.360017
chr15:25330336-25332746	-1.23817	0.127952	0.360719
chr7:73770739-73774608	2.17829	0.128109	0.360761
chr20:33027959-33045279	2.13012	0.128109	0.360761
chr12:112229864-112236046	2.54656	0.128151	0.360765
chr15:93540186-93545547	2.66093	0.129466	0.362971
chr19:11217240-11218190	1.7301	0.129756	0.363359
chr2:37447527-37456179	-2.09046	0.129963	0.363673
chr17:80041392-80041767	-2.25699	0.130486	0.364444
chr7:131195586-131196192	-2.32388	0.130516	0.364494
chr20:43132455-43133532	2.47833	0.131115	0.365423
chr17:34171840-34172014	-1.57344	0.131186	0.365551
chr4:102117072-102117273	2.24037	0.132804	0.368143
chr19:3979805-3980977	-0.751853	0.133095	0.368608
chr1:36759451-36762371	1.30895	0.13404	0.370216
chr11:10821636-10823840	2.51343	0.135428	0.372231
chr12:124827550-124827768	-1.9977	0.13549	0.372297
chr14:102486229-102489217	1.84626	0.136071	0.373108
chr12:69983264-69987393	-1.76657	0.136236	0.373396
chr20:60714751-60716000	2.66526	0.136644	0.374055
chr2:40655612-40657444	2.20444	0.136635	0.374055
chr5:134010304-134011815	1.51237	0.13841	0.376961
chr17:34171732-34172014	-1.13074	0.138722	0.377362
chr5:150503846-150509090	1.74716	0.139173	0.378231
chr2:232320111-232320335	-1.44365	0.13973	0.379144
chr12:124846671-124848345	-1.61671	0.140082	0.379523
chr19:3976060-3976298	0.862377	0.140611	0.380334
chr22:45914561-45927204	2.44216	0.141209	0.381289
chr1:171492359-171502100	1.00247	0.141607	0.381839
chr4:10099334-10105610	0.995772	0.142666	0.383634
chr15:39876188-39876388	2.57201	0.143142	0.384466
chr11:67351934-67352243	1.5143	0.144764	0.386786
chr19:34712411-34712643	1.64891	0.144887	0.386964
chr20:31375066-31375257	-2.76244	0.145014	0.387081
chrX:62885765-62917184	3.16259	0.145137	0.387304
chr1:171501863-171502100	1.2032	0.145802	0.388432
chr17:34171753-34172014	-1.00694	0.145983	0.388765
chr11:34101174-34111003	1.40405	0.146595	0.389701
chr18:25582960-25593873	2.8485	0.148104	0.392007
chr4:39739039-39747430	2.52716	0.148413	0.392412
chr21:27423315-27425664	1.92902	0.150425	0.395763
chr5:59934576-59943360	-2.74207	0.151197	0.39683
chrX:153593503-153593627	1.41757	0.15152	0.39717
chr14:20793697-20797532	-2.29605	0.15236	0.398514
chr19:50157605-50161146	2.45823	0.153457	0.400112
chr17:8109808-8110161	-1.85719	0.153568	0.400269
chr16:31195181-31201719	-2.12839	0.153584	0.400291
chr16:50655512-50655619	-3.51921	0.153724	0.400471
chr22:35799199-35817453	-2.47987	0.154695	0.401786
chr1:161071837-161072165	-1.83711	0.155469	0.402806
chr1:160293220-160302347	2.17073	0.155719	0.403281
chr2:69583627-69590802	1.63984	0.155726	0.403281
chr1:22172600-22173092	1.58849	0.156019	0.403671
chr12:2977728-2977920	-1.97138	0.156455	0.404434
chr14:23310699-23310848	1.21758	0.157162	0.405627
chr14:62188226-62188541	2.39104	0.158023	0.406974
chr2:25991610-25994409	2.28953	0.162782	0.414333
chr7:134632258-134635265	2.41161	0.164254	0.416835
chr2:207006664-207009750	-2.62663	0.165573	0.418769
chr19:5693562-5694497	-2.40313	0.166309	0.419874
chr17:34171861-34172014	-1.55005	0.166451	0.420001
chr17:4451252-4452737	-2.09772	0.167222	0.421161
chr22:43023309-43026994	1.38619	0.167754	0.421839
chr2:242181874-242186298	1.45747	0.168523	0.422851
chr19:10274001-10277361	-1.06317	0.168721	0.42316
chr5:77805606-77806221	-2.14594	0.169183	0.423795
chr16:1735439-1748844	-1.52202	0.17005	0.424994
chr1:150939231-150941567	1.19628	0.170155	0.425136
chr19:46020920-46021352	-2.41561	0.170302	0.425312
chr17:4192524-4200109	2.27072	0.170434	0.425461
chr15:91009232-91010824	2.06369	0.170631	0.42564
chr17:40054883-40061043	-1.38143	0.170928	0.426109
chr1:11259314-11294322	-1.80963	0.172026	0.427706
chr17:34171549-34171753	-1.31264	0.172068	0.42771
chr22:50197851-50217979	2.64461	0.172925	0.428814
chr5:180664608-180668639	-1.08496	0.173641	0.429815
chr9:103082546-103111654	-1.47614	0.174146	0.430664
chr1:116942041-116942165	1.34673	0.175026	0.431886
chr1:220161931-220162165	-1.01045	0.175219	0.432125
chr9:134305476-134334743	2.05835	0.178061	0.436249
chr3:50289531-50295146	1.79099	0.178743	0.437036
chr17:37046672-37054772	1.67946	0.179906	0.438431
chr11:77336007-77336863	1.74829	0.181689	0.440903
chr1:247319707-247323115	1.76993	0.181776	0.440956
chr7:97557393-97558089	-1.04997	0.18285	0.442641
chr3:25650673-25665237	1.96923	0.184043	0.444419
chr4:56277780-56284152	1.5047	0.184473	0.444993
chr4:108984778-109000770	-2.63668	0.191409	0.455054
chr16:31195178-31201719	-1.02261	0.192472	0.456435
chr2:26350012-26350820	0.855716	0.193225	0.457533
chr2:113057425-113057606	1.92592	0.194239	0.458801
chr1:1499984-1500296	1.4402	0.194468	0.45906
chr20:39704810-39704934	0.87695	0.19537	0.46012
chr4:55976574-55987357	1.94193	0.196643	0.461696
chr1:156280348-156282012	-1.51123	0.196852	0.461971
chr9:8733779-8733946	2.15989	0.197999	0.463416
chr6:38649787-38650651	1.84349	0.198323	0.463881
chr19:14551954-14552255	-2.10886	0.199431	0.465191
chr1:171548492-171549103	-1.44136	0.199758	0.465592
chr14:103986458-103988514	1.74674	0.202713	0.469538
chr7:11030329-11062606	2.79518	0.203896	0.470775
chr2:61456682-61473612	1.65038	0.204406	0.471504
chr19:47112102-47112238	0.945789	0.204646	0.471839
chr20:62407030-62422143	-1.40083	0.206751	0.47433
chr9:136916683-136918712	-1.55892	0.211065	0.479782
chr4:76725286-76726456	-1.62771	0.211359	0.480005
chr1:236718850-236738203	1.65684	0.211744	0.480514
chr3:196214269-196215554	1.50261	0.212881	0.482017
chr2:201283972-201284219	1.78733	0.212989	0.482118
chr3:185404844-185407415	2.04035	0.213568	0.482781
chr2:102486083-102486877	1.39653	0.214387	0.484013
chr2:64083439-64090062	2.03411	0.214521	0.484253
chr3:9839342-9841980	-1.31582	0.215056	0.484868
chr5:43298110-43307926	1.80688	0.215164	0.484964
chr6:7888937-7904956	1.52736	0.217307	0.487484
chr20:60714130-60716000	2.41684	0.2184	0.488694
chr10:75896389-75896561	1.61932	0.219061	0.489563
chr9:139757739-139757900	1.36319	0.219261	0.48973
chr17:8383427-8384728	-1.24926	0.22105	0.492071
chr1:70712500-70715730	0.989866	0.221249	0.492228
chr3:184033276-184034006	-1.36987	0.223163	0.494875
chr19:10782033-10787986	-0.985871	0.224723	0.496721
chr5:33461006-33463930	-1.75121	0.22513	0.49732
chr4:1219147-1235307	-1.75945	0.225807	0.498148
chr7:2400344-2404164	1.54302	0.226321	0.4988
chrX:139865785-139865917	1.79382	0.226448	0.498921
chr14:69356855-69359000	1.26066	0.228877	0.501674
chr11:62406454-62407203	1.11643	0.230529	0.503796
chr2:33540210-33540336	2.40571	0.231778	0.505454
chr1:1289227-1289486	2.32128	0.232647	0.506462
chr12:56553758-56553932	1.93068	0.233635	0.507675
chr1:113459799-113464755	-1.47909	0.233739	0.507778
chr9:140648622-140652463	1.89871	0.233966	0.50809
chr21:30698379-30702014	1.65492	0.234478	0.50861
chr20:17639407-17639557	2.06622	0.235405	0.509819
chr16:31196259-31196490	-0.718039	0.235801	0.510197
chr5:225997-240591	1.61156	0.236554	0.510992
chr12:124904502-124915333	1.22653	0.237611	0.512105
chrX:139865419-139865562	2.17861	0.23763	0.512131
chr16:28411191-28412925	1.01262	0.237753	0.512274
chr16:28725021-28726755	1.01262	0.237753	0.512274
chr6:33366064-33366164	-2.03796	0.238261	0.512755
chr19:47236295-47241494	-1.76634	0.238954	0.513605
chr5:179132679-179136060	1.56388	0.239825	0.514547
chr15:77471131-77474382	2.12084	0.240274	0.515095
chr15:25327735-25328674	-0.921486	0.240369	0.51525
chr20:43135467-43142681	1.86685	0.240478	0.51534
chr19:48654488-48654596	-0.893724	0.240627	0.515539
chr4:74034645-74043250	1.58456	0.24405	0.519751
chr7:102207443-102208631	1.57268	0.244141	0.519849
chr19:11151982-11170863	-0.736462	0.244161	0.519858
chr2:101619163-101619270	1.2966	0.244204	0.519869
chr5:179762827-179765600	1.44236	0.24422	0.519889
chr17:4186092-4200104	-2.21901	0.245489	0.521331
chr20:17640309-17640459	1.52833	0.248207	0.524679
chr19:1418202-1432689	-1.41861	0.248455	0.52486
chr13:111144443-111147814	1.56239	0.249636	0.526377
chr1:26135070-26138370	-1.30516	0.250818	0.52762
chr3:78717032-78796050	2.01534	0.251937	0.528781
chr6:155131148-155143543	1.7292	0.252218	0.529066
chrX:153070959-153072295	-1.97723	0.254468	0.531523
chr11:102272269-102272937	1.58803	0.254984	0.532071
chr7:98478712-98479647	-1.45174	0.256232	0.533592
chr2:231729738-231738272	2.05225	0.256382	0.533761
chr19:49860508-49863338	-1.61262	0.258052	0.535641
chr11:70255936-70256066	1.59605	0.258285	0.535935
chr22:36690137-36690344	0.739535	0.258598	0.536223
chr12:54639898-54646011	1.60082	0.259005	0.536642
chr14:102461322-102461637	1.66952	0.259462	0.537154
chr5:71491315-71491531	1.65496	0.260461	0.538296
chr12:95602618-95605043	1.2917	0.260467	0.538296
chr1:31478699-31479949	1.60975	0.262079	0.539865
chr7:2284197-2289637	-1.52078	0.262217	0.540061
chrX:48434895-48434992	1.28205	0.262256	0.540109
chr19:41777986-41798416	1.56035	0.263679	0.541634
chrX:53607790-53631795	2.43203	0.264606	0.542559
chrX:139866135-139866333	2.45186	0.26654	0.544938
chr14:100820023-100828258	1.77978	0.266552	0.544938
chr10:70892653-70892803	-1.34674	0.267662	0.546173
chr1:150198939-150201570	-1.63596	0.269039	0.54772
chr17:20135070-20135718	-1.63662	0.269225	0.547889
chr17:34171549-34171774	-0.947249	0.270415	0.548946
chr6:79688308-79711841	2.03716	0.270532	0.549108
chr15:41145686-41145825	-1.53017	0.274357	0.553744
chr14:89041036-89044484	1.42206	0.276818	0.55645
chr16:31195178-31195323	-1.06914	0.278905	0.558677
chr2:10933221-10933328	0.788192	0.282705	0.5625
chr9:139717976-139730297	1.93203	0.283446	0.563292
chr1:205585605-205593019	1.78091	0.283979	0.563859
chr22:36684772-36684943	0.857419	0.284209	0.563997
chr17:34171774-34171990	-0.83005	0.284773	0.564675
chr21:34783141-34787327	1.15764	0.284874	0.564732
chr4:77951935-77952123	1.56928	0.286988	0.567088
chr10:85903750-85903862	1.20463	0.288237	0.568476
chrX:130911650-130918067	-0.776915	0.290569	0.570678
chr17:79817056-79817263	1.25524	0.290712	0.570894
chr3:47719687-47742892	-0.881613	0.292484	0.572631
chr1:171493959-171502100	1.43012	0.292854	0.572997
chr4:108552786-108581228	1.89937	0.293331	0.573314
chr10:70545892-70549672	1.34769	0.293504	0.573522
chr5:179047892-179048398	-1.36939	0.293836	0.573814
chr1:8601272-8674745	1.54809	0.29578	0.576257
chr19:39943995-39944161	0.717442	0.296078	0.576539
chr3:52727423-52728119	-1.60276	0.296227	0.576624
chr2:242285580-242287606	1.40938	0.296363	0.576733
chr11:125472197-125474142	1.65652	0.296636	0.577011
chr3:45043029-45046906	-1.38881	0.297522	0.578131
chr19:11233849-11234020	1.02269	0.298372	0.578887
chr1:171537385-171540560	1.56357	0.298708	0.579189
chr1:22180685-22180836	2.0625	0.298911	0.579347
chr8:99055649-99056080	0.967161	0.29936	0.579595
chr12:72265849-72274387	1.69454	0.299557	0.579752
chr8:128902834-128903244	-1.48335	0.300418	0.580768
chr20:17928129-17937681	1.36922	0.301171	0.581441
chr6:7303782-7310262	1.09015	0.301218	0.581483
chr2:102472438-102472600	0.879077	0.301658	0.581845
chrX:130883333-130928494	-1.51615	0.302833	0.583259
chr4:5814019-5814307	1.32566	0.303178	0.583564
chr3:47960208-47963368	1.50214	0.303668	0.583846
chr1:1737913-1747301	-0.999854	0.304427	0.584717
chr7:44714009-44714867	1.35121	0.304998	0.585276
chr2:232323711-232326728	-0.727973	0.30574	0.586081
chr11:62398072-62398308	-0.93395	0.30638	0.586559
chr11:70263118-70263229	-0.469909	0.307318	0.587512
chr10:81070680-81070941	1.64311	0.308256	0.588274
chr15:44057647-44060795	1.47248	0.310588	0.590813
chr11:129979323-129992408	1.06412	0.311202	0.591459
chr16:2810301-2819285	-1.21795	0.311561	0.591766
chr5:132232014-132235333	0.969264	0.311668	0.591856
chr9:110062421-110087285	0.855944	0.312596	0.592754
chr14:102482192-102483841	0.724985	0.312966	0.593032
chr16:18860538-18861789	1.28815	0.315993	0.596591
chr1:21573713-21582631	1.61422	0.317056	0.597649
chr11:63961660-63967765	1.20113	0.318026	0.598675
chr15:25220504-25222176	-1.31187	0.320064	0.600513
chr11:70265851-70266616	0.64082	0.320798	0.601307
chr19:1142042-1142202	0.775787	0.322474	0.602742
chr4:128995614-128999117	1.96743	0.325845	0.606022
chr5:68470703-68471364	1.61748	0.327146	0.607488
chr19:11233849-11242471	1.45167	0.327411	0.607651
chr2:62104054-62110683	1.1651	0.327382	0.607651
chr5:176894481-176894628	-0.76447	0.32956	0.609501
chr3:47677511-47677622	0.889958	0.336067	0.615769
chr9:33973180-34017187	-1.83002	0.337068	0.616642
chr2:242187417-242187763	1.43652	0.337299	0.616857
chr22:38890025-38897285	0.718821	0.337533	0.617036
chr12:104709554-104719207	1.42974	0.339231	0.618633
chr2:128480531-128480618	1.26648	0.339432	0.61877
chr19:6416308-6417098	-0.814523	0.341605	0.620895
chr9:134025710-134027281	1.16685	0.344297	0.623614
chr1:21083658-21103243	-1.37791	0.345321	0.624523
chr6:47251673-47254331	0.706912	0.3463	0.625493
chr8:103845283-103852051	-1.15903	0.346492	0.625609
chr19:4488672-4494472	-1.04418	0.346921	0.626007
chr18:9525717-9525849	1.19184	0.346944	0.626032
chr16:68155889-68157024	1.39122	0.348989	0.627884
chr5:64100055-64100213	1.28407	0.349193	0.628104
chr7:156976571-157018233	-1.22292	0.350078	0.628969
chr11:65267960-65268121	1.11192	0.350413	0.629313
chr22:30196979-30221769	-1.22739	0.350998	0.629922
chr14:21698477-21702388	-1.67883	0.351735	0.630581
chr10:128798435-128807068	1.34654	0.352539	0.631341
chr2:216981381-217026771	1.1325	0.353558	0.632067
chr12:49436858-49437713	1.56667	0.35357	0.632072
chr1:109952549-109957985	-1.65861	0.354308	0.632604
chr15:65471271-65472560	1.60362	0.354834	0.633118
chr11:75279775-75280216	1.28004	0.354941	0.633178
chr7:2404006-2406226	-1.36704	0.354995	0.633242
chr6:30548182-30548296	0.662424	0.355344	0.633522
chrX:139865654-139865824	1.8287	0.355511	0.633591
chr16:418327-418414	1.28425	0.356634	0.634526
chrX:153590056-153590516	0.746	0.35775	0.635493
chr1:155753776-155764942	1.51465	0.357995	0.635685
chr7:72410952-72414061	-1.10973	0.358289	0.635917
chr1:45980544-45984726	1.11138	0.358786	0.636336
chr8:98731276-98735263	1.54988	0.360829	0.637895
chr8:37990971-37993284	1.82077	0.361429	0.638236
chr6:56425091-56465019	1.51746	0.361649	0.63838
chr20:44444179-44444552	-1.29669	0.363793	0.640203
chr1:116939219-116940660	0.902551	0.36378	0.640203
chr4:54292038-54319300	-1.46942	0.363845	0.640243
chr7:148451067-148464841	1.11184	0.36611	0.642192
chr17:45740454-45755779	1.27151	0.367305	0.643231
chr14:20924072-20925019	-1.11631	0.367432	0.643356
chr9:140605418-140611634	-1.19377	0.369191	0.6448
chr5:74130250-74137504	-1.10502	0.370499	0.646093
chr16:88723843-88723990	1.01503	0.370743	0.64636
chr7:100482543-100482661	-1.13	0.372049	0.647565
chr16:70176136-70177561	-1.94589	0.37225	0.647689
chr22:36919255-36920779	0.861584	0.372477	0.647863
chr11:8117044-8117212	1.0335	0.372555	0.647905
chr2:69569283-69590802	1.12693	0.372609	0.647982
chr10:70532744-70545975	0.781847	0.372846	0.648245
chr15:25326237-25328674	-0.891616	0.373209	0.648454
chr1:36823839-36824423	-1.25659	0.373798	0.648843
chr15:73991926-73996813	0.742349	0.375414	0.65001
chr1:108697604-108728576	1.38329	0.3756	0.650106
chr14:77925958-77926149	0.997799	0.376731	0.650837
chr9:15466745-15466857	-0.998474	0.37679	0.650907
chr20:17639249-17639415	1.18425	0.377095	0.651181
chr12:25034234-25047409	1.45902	0.379299	0.65307
chr2:29124852-29129447	-1.4432	0.379406	0.653147
chr1:19513033-19514034	-0.823925	0.37961	0.653308
chr12:24982756-24989530	1.0544	0.381321	0.65463
chr9:127064214-127089724	1.07395	0.383027	0.656359
chr10:5838725-5842668	1.00437	0.385095	0.658365
chr10:126097110-126100769	1.38749	0.386034	0.659155
chr11:46403843-46404298	0.753747	0.387197	0.660161
chr22:38687034-38687429	0.887034	0.389163	0.661844
chr10:70482211-70532856	0.886921	0.389349	0.661947
chr7:99668889-99669057	1.5494	0.389918	0.662443
chr12:121853961-121861320	-1.35451	0.390529	0.662986
chr19:5896463-5897008	1.14332	0.390911	0.663241
chr2:219103386-219104207	0.994919	0.391221	0.66353
chr12:120592773-120593523	1.03576	0.391682	0.66394
chr6:168307850-168363247	0.694477	0.39445	0.666386
chr1:29313942-29314417	1.40613	0.394816	0.66667
chr20:47682728-47689234	-1.56846	0.396294	0.66806
chr19:6418493-6418592	-0.767694	0.399367	0.670648
chr12:12315126-12318229	-1.24371	0.399827	0.670952
chr7:26232114-26237352	0.731307	0.400171	0.671253
chr4:55958783-55974060	1.04712	0.401671	0.672619
chr16:68300495-68300624	1.08088	0.401753	0.672632
chr7:127347610-127361454	-1.28083	0.401826	0.672679
chrX:153595099-153595218	0.617796	0.401968	0.672781
chr1:113245620-113246428	1.37998	0.403076	0.673621
chr17:20914463-20919212	-1.46387	0.403732	0.67405
chr9:33036571-33037113	-1.02259	0.405662	0.675768
chr11:125351429-125359718	1.45568	0.407398	0.67712
chr20:32659871-32665051	-1.23639	0.407833	0.677598
chr17:73143650-73143748	-0.786851	0.40802	0.677709
chr7:98985661-98985884	1.20602	0.408225	0.677796
chr19:8528476-8539128	-0.883439	0.409283	0.678817
chr3:47677511-47680270	1.11232	0.409451	0.678999
chr1:27267947-27268075	0.990041	0.409892	0.679273
chr11:118656760-118657227	1.63908	0.409971	0.679386
chr5:179132679-179133332	0.676522	0.410872	0.680219
chr17:44248220-44249598	-0.978603	0.411604	0.680916
chr19:11552054-11553330	1.21717	0.414085	0.682876
chr13:60384921-60413582	1.83394	0.415117	0.68381
chr11:34118025-34118220	-0.887629	0.415211	0.683819
chr19:39191673-39195660	0.910301	0.415448	0.684029
chr17:40068672-40070149	-0.897839	0.415537	0.684061
chrX:2637701-2644414	1.46031	0.416683	0.685083
chr1:1735857-1747301	0.603805	0.417927	0.685908
chr1:55330975-55331119	-0.849442	0.418065	0.686014
chr1:41578954-41651922	1.13004	0.418177	0.686147
chr6:90052042-90053475	1.34885	0.418373	0.686243
chr12:80226111-80266718	1.24089	0.420614	0.688066
chr16:31196259-31196472	-0.703614	0.423043	0.689931
chr19:3977212-3977608	-0.618768	0.423158	0.690016
chr1:36644285-36645158	1.06274	0.423536	0.690159
chr10:101162336-101162479	1.78165	0.423697	0.690299
chr22:36205826-36206051	0.919622	0.424961	0.691314
chr7:30661008-30662078	0.937474	0.425272	0.691478
chr5:137759763-137761271	-1.15957	0.427094	0.693031
chr2:206590636-206631527	1.57766	0.427141	0.693043
chr1:46056894-46072263	0.853287	0.427506	0.693395
chr4:39739039-39779430	0.964697	0.427783	0.693629
chr16:65087706-65087831	0.926257	0.427791	0.693629
chr16:28394438-28403463	-1.05792	0.428602	0.694292
chr20:5154168-5157391	-1.43124	0.429336	0.694878
chr4:76711302-76711950	-0.961007	0.432865	0.6974
chr11:57095185-57095356	-1.2909	0.435241	0.699342
chr3:50142509-50147896	1.21298	0.435368	0.699441
chr11:129979323-129980556	0.812167	0.437343	0.701064
chr10:128768965-128851079	1.07698	0.437552	0.701154
chr6:18256591-18258636	0.670909	0.438091	0.701674
chr3:47960208-47969840	1.06448	0.438314	0.701828
chr18:21131590-21141491	-1.15957	0.439691	0.702868
chr12:125397508-125397736	0.364618	0.443151	0.705279
chr15:72494794-72494945	-0.843107	0.443491	0.705517
chr2:63831829-63833162	0.788184	0.444567	0.706343
chr17:37034338-37070728	0.739095	0.445458	0.706863
chr5:176887432-176887556	-0.741808	0.445861	0.707276
chr1:85816097-85824530	-0.799765	0.44588	0.70729
chr8:11666302-11667359	1.18307	0.44647	0.707719
chr1:8922945-8923402	-1.01505	0.446525	0.707748
chr19:5641750-5645410	1.26622	0.44805	0.70892
chr20:17640249-17640459	1.08898	0.448076	0.70892
chr18:76960715-76960780	0.731509	0.448033	0.70892
chr19:19606562-19607028	-1.092	0.448201	0.709028
chr10:32306070-32308887	1.17726	0.449177	0.709682
chr7:102962957-102963079	0.976717	0.450624	0.71091
chr1:27267947-27268309	0.892264	0.451454	0.711579
chr22:38888060-38897285	0.875955	0.451747	0.711736
chr6:131276244-131277639	0.879315	0.452997	0.712725
chr17:16021201-16024583	0.92463	0.453659	0.713187
chr18:23619252-23619420	1.16949	0.454193	0.713534
chr1:117944807-117963271	1.1621	0.454894	0.714133
chr12:122995655-122999774	-0.829052	0.455599	0.71462
chr17:16029395-16029523	0.958014	0.456592	0.715338
chr9:134358096-134358294	-1.01534	0.457128	0.715611
chr9:37974618-37974834	-1.19173	0.457425	0.715863
chr12:113612444-113612962	-1.21945	0.460619	0.718556
chr1:156294762-156304709	1.05986	0.463693	0.720705
chr5:33448646-33448837	-0.671752	0.464091	0.721069
chr10:120796630-120796821	-0.627152	0.464619	0.721268
chr20:17614104-17617374	1.05804	0.465741	0.722115
chr5:179044989-179045324	0.662419	0.466699	0.722968
chr6:629834-637861	1.02643	0.469458	0.725022
chr9:19378365-19378512	0.765567	0.471361	0.726655
chr10:120809312-120810145	0.718425	0.471419	0.726663
chr14:20811287-20811436	0.505879	0.471422	0.726663
chr19:11558253-11558433	-0.697659	0.473121	0.727738
chr7:4780468-4780654	1.09083	0.473557	0.728003
chr19:54687403-54687536	-0.813951	0.475203	0.729152
chr20:35127990-35152744	-0.880846	0.476163	0.729662
chr1:24022287-24022398	-0.548155	0.476618	0.729719
chr9:140136172-140136473	1.16888	0.478856	0.731683
chr1:24020296-24022398	-0.643883	0.480359	0.732613
chr6:38029368-38084515	1.26391	0.481026	0.733052
chr2:242289487-242289618	-0.732322	0.481185	0.7331
chr12:54651297-54651476	1.15492	0.481661	0.733373
chr19:1036128-1036561	1.05704	0.482416	0.734036
chr12:46285793-46287326	1.23798	0.483122	0.734445
chr7:6730715-6730883	1.12706	0.483136	0.734445
chr2:216177220-216190861	-0.937736	0.483577	0.734572
chr19:11213339-11221447	0.853681	0.484469	0.735198
chr19:5653125-5653431	0.796771	0.487704	0.736977
chr19:47111485-47111845	0.548734	0.488066	0.737172
chr11:61912640-61912761	-0.810526	0.488152	0.737238
chr17:7402357-7407110	-0.911004	0.490009	0.738399
chr19:50119003-50123734	-0.986723	0.491675	0.739613
chr16:88675341-88677944	0.756376	0.492223	0.740019
chr5:179146668-179147561	0.528969	0.492383	0.740129
chr1:23356961-23385660	-1.1097	0.493804	0.740878
chr9:103261046-103279053	0.835485	0.496777	0.743379
chr8:15480588-15531345	0.714257	0.497832	0.74422
chr6:44217757-44219621	0.731969	0.497943	0.744304
chr8:145001577-145009481	1.04179	0.499304	0.744864
chr14:24655492-24655997	-0.90591	0.499646	0.744995
chr10:80878671-80899534	0.989436	0.501636	0.746483
chr15:25320881-25322137	-0.464917	0.502132	0.746704
chr5:21491429-21495291	0.589952	0.50228	0.746828
chr20:30954186-30959677	1.19333	0.502948	0.74715
chr12:19407978-19418784	-1.14783	0.503789	0.747635
chr19:3979326-3983289	0.352873	0.506827	0.749501
chr9:15474014-15474140	-0.896813	0.507249	0.749964
chr5:121309890-121330365	1.19219	0.507781	0.75028
chr20:57470666-57485456	0.737909	0.510802	0.752283
chr10:103552595-103570071	0.927076	0.511235	0.752653
chr19:13248084-13248389	-0.688025	0.51126	0.752653
chr11:61205096-61205585	0.809119	0.511574	0.752859
chr20:34389412-34459751	-0.896108	0.512364	0.753539
chr7:39726229-39730189	1.11729	0.514204	0.754843
chr7:72361165-72361649	1.19691	0.514701	0.755099
chr16:22535140-22539294	1.45238	0.51501	0.755359
chr11:62474580-62491898	0.623405	0.516402	0.756046
chr9:138773478-138774924	0.561821	0.516607	0.756168
chr2:232324858-232325275	-0.479267	0.516714	0.756209
chr10:120797749-120797951	0.546526	0.517371	0.756678
chr12:46318510-46318857	0.832405	0.517515	0.756748
chr6:157222509-157222659	-0.685384	0.517647	0.75681
chr17:4910209-4910837	0.862622	0.517759	0.756861
chr5:134113263-134120231	0.560916	0.518004	0.756987
chr19:1270926-1271631	0.416553	0.518119	0.757083
chr2:216983765-216990754	-1.00459	0.518372	0.75734
chr7:139086882-139094400	0.856365	0.519683	0.7581
chr1:154197559-154241430	-0.743349	0.520173	0.758359
chr1:23381561-23395644	-1.07537	0.521288	0.759142
chr17:40027941-40066537	0.940619	0.52152	0.759273
chr12:70723202-70726626	0.876175	0.523313	0.760551
chr16:68160350-68160513	-1.16215	0.525197	0.761856
chr17:45738484-45742524	0.949323	0.525682	0.762198
chr19:5219949-5222231	1.03247	0.525796	0.762312
chr1:205693053-205696933	0.785481	0.530987	0.765602
chr11:61607805-61615708	-0.867743	0.531534	0.765808
chr17:80046844-80047048	0.608782	0.53173	0.7659
chr1:25553932-25554726	0.870371	0.534095	0.767398
chr20:42315491-42315712	-0.98878	0.535824	0.768585
chr6:33240404-33243843	-0.858334	0.538177	0.77028
chr4:39843567-39865079	0.908073	0.538788	0.770851
chr11:118650340-118657227	1.01334	0.539927	0.771517
chr11:57094899-57095356	-0.847766	0.540303	0.771739
chr3:183896644-183896910	-0.792893	0.544875	0.774806
chr20:33657098-33665977	-0.662239	0.548368	0.777364
chr16:74511293-74517022	0.855722	0.549334	0.778053
chr12:122701034-122709295	-0.69271	0.549823	0.778312
chr17:40068672-40070153	-0.976851	0.551942	0.779778
chr20:35125107-35129014	0.842887	0.552302	0.780122
chr16:27476580-27483241	-0.905082	0.55298	0.780639
chr11:61630753-61632749	0.687641	0.553329	0.780905
chr12:132199366-132199498	-0.722888	0.554857	0.782039
chr1:154207066-154207767	-0.668134	0.555512	0.782458
chr4:39739039-39776553	0.481241	0.555555	0.782463
chr20:34319862-34328519	0.626691	0.556447	0.783144
chr15:75676604-75688837	-1.06079	0.557037	0.78364
chr17:1257504-1265302	0.734967	0.55743	0.783872
chr17:38562635-38563194	0.949075	0.557944	0.78426
chr2:224856519-224866639	0.713728	0.559462	0.785381
chr7:26232918-26233314	0.428302	0.559637	0.785537
chr5:132400671-132412590	0.795939	0.560356	0.786034
chr19:38774266-38774437	-0.974011	0.560865	0.786268
chr1:94341823-94343418	0.694156	0.561185	0.786389
chr3:133292903-133293128	-0.503307	0.561898	0.78679
chr11:62491058-62491898	0.442086	0.562681	0.787215
chr12:6691302-6697588	-0.899488	0.563176	0.787542
chr9:16727794-16738483	-0.922651	0.563379	0.787634
chr2:70031664-70043326	1.05709	0.564714	0.7883
chr17:48796986-48823364	0.664523	0.565091	0.788429
chr11:65623405-65623713	0.499978	0.565581	0.78886
chr1:33276191-33276658	0.686806	0.56669	0.789512
chr19:54631447-54631575	0.869747	0.56772	0.790164
chr1:1499866-1500296	0.600753	0.569924	0.791832
chr12:21790004-21807611	0.919449	0.573344	0.793734
chr7:26233194-26236101	-0.343955	0.573293	0.793734
chr1:23381561-23395174	-0.956479	0.573706	0.793973
chr16:2807781-2808548	-0.426386	0.573829	0.794013
chr19:46024579-46026076	-0.552322	0.575469	0.794906
chr17:34161569-34172042	0.49745	0.57681	0.795826
chr8:38314873-38315052	0.855794	0.577452	0.796386
chr5:176943288-176943430	-0.569859	0.580159	0.798201
chr19:1031069-1031191	0.585687	0.580224	0.798221
chr16:16477520-16477649	-0.642346	0.5806	0.798307
chr5:124036706-124036962	-0.592359	0.580753	0.798383
chr2:206607926-206610614	0.686425	0.582894	0.799764
chr17:15938078-15938258	0.814356	0.583528	0.800176
chr16:14951361-14962492	0.879714	0.583955	0.800413
chr16:16349864-16360988	0.879714	0.583955	0.800413
chr12:118474142-118476193	-0.825989	0.585335	0.801344
chr3:50102463-50103935	0.663644	0.586109	0.801805
chr11:3800102-3803375	1.1237	0.587117	0.802595
chr19:40872325-40872822	0.903752	0.587511	0.802733
chr5:134099593-134102750	0.621462	0.588754	0.803544
chr18:56601664-56621031	0.878681	0.590797	0.804794
chr20:32661368-32663749	-0.756471	0.591279	0.805123
chr8:8196993-8239344	-0.36864	0.591657	0.805319
chr5:54639158-54646857	-0.847048	0.591747	0.805384
chr1:226349231-226349390	0.683166	0.599057	0.809902
chr6:151669845-151674887	0.58946	0.599848	0.810388
chr17:8381655-8381764	0.983173	0.600081	0.810435
chr6:99850415-99852578	0.511211	0.60274	0.811908
chr9:36589532-36607670	0.915282	0.603301	0.812251
chr17:20911182-20924539	-0.568947	0.603916	0.812667
chr17:8408011-8409807	0.723944	0.604978	0.813216
chr10:5827814-5842668	0.680411	0.607735	0.814566
chr10:28872327-28879761	0.656774	0.607848	0.814654
chr15:72499467-72499618	0.379553	0.609208	0.815362
chr9:134330462-134346370	0.726521	0.610254	0.816046
chr15:41756968-41758450	0.565949	0.610733	0.816372
chr15:41961025-41962156	-0.764412	0.611143	0.81665
chr6:52132662-52134024	-0.798743	0.611694	0.817092
chr14:35245124-35252438	-0.848835	0.611787	0.817156
chr5:138117611-138160488	0.625687	0.612572	0.817652
chr9:134330462-134334743	-0.764245	0.614292	0.818508
chr11:118635916-118657227	-0.831385	0.614407	0.818533
chr21:44515547-44524512	-0.756985	0.616603	0.819789
chr8:38283639-38315052	0.756649	0.616667	0.819789
chr5:149921131-149925048	-0.946329	0.619185	0.821306
chr14:20811305-20811436	-0.284091	0.619833	0.821753
chr17:7217609-7217722	-0.764643	0.620018	0.821788
chr19:47111453-47111845	-0.568018	0.620571	0.822049
chr11:70178065-70178200	0.825953	0.621191	0.822448
chr16:56782145-56792567	0.815735	0.621279	0.822502
chr11:70263118-70265962	-0.170306	0.621682	0.822794
chr17:40034355-40055038	0.682807	0.622937	0.823728
chr16:2312278-2314761	0.914513	0.623369	0.824016
chr7:102962378-102963079	-0.716525	0.625249	0.825235
chr16:85667519-85667738	0.685806	0.628404	0.827433
chr5:134696186-134724816	-0.824258	0.62914	0.827969
chr16:70562775-70564820	0.579205	0.629697	0.828272
chrX:130889625-130902724	-0.402508	0.629962	0.828435
chr7:98995484-99002576	-0.726076	0.630639	0.828832
chr7:98564663-98565321	0.971107	0.632182	0.83005
chr2:10925059-10933328	0.643453	0.632739	0.830374
chr6:111208707-111211559	0.710358	0.633219	0.830571
chr15:84873351-84873727	-0.822854	0.633516	0.830777
chr19:22157530-22171711	-0.702921	0.633993	0.831118
chr2:47656880-47672796	1.08007	0.634587	0.831487
chr20:45905057-45919018	0.948316	0.634626	0.831522
chrX:130911650-130919286	-0.513551	0.635414	0.83197
chr8:1853736-1893821	-0.791107	0.63579	0.832156
chr11:77066712-77090433	-0.797099	0.636515	0.832556
chr3:185638891-185639914	0.775329	0.63667	0.832556
chr17:40043851-40048700	0.640777	0.63651	0.832556
chr15:42019377-42028896	0.562615	0.637105	0.832857
chr4:77976302-77987558	0.701486	0.640969	0.835408
chr5:31410852-31424578	-0.585544	0.64204	0.836093
chr7:143080248-143080415	0.464428	0.643074	0.836671
chr10:120816251-120820356	-0.452433	0.643074	0.836671
chr5:69206201-69212082	0.275393	0.644224	0.837312
chr14:69378872-69387842	-0.781844	0.645023	0.837763
chr11:68363564-68370960	0.62477	0.64577	0.838062
chr17:73142760-73144766	0.835867	0.646157	0.838181
chr8:103306182-103307339	0.824535	0.646495	0.838405
chr2:71592558-71597135	-0.917159	0.646873	0.838696
chr12:24989444-24995158	-0.375129	0.647707	0.839234
chr11:62469939-62491898	0.292338	0.647758	0.839279
chr11:10822508-10823321	0.746412	0.651076	0.841194
chr5:179136873-179143295	0.228068	0.653808	0.842979
chr16:299547-313774	-0.547816	0.655146	0.843859
chr17:1264385-1265302	-0.589644	0.656441	0.844569
chr2:55894125-55895093	0.794291	0.656781	0.844707
chr17:1339913-1340449	0.901465	0.658216	0.845513
chr12:69644908-69656342	0.388627	0.658295	0.845583
chr15:72509749-72511451	-0.390064	0.658612	0.845738
chr14:102473344-102474674	1.0072	0.658712	0.845778
chr2:232324862-232325275	-0.339646	0.658837	0.845778
chr10:15290637-15296878	0.723582	0.66016	0.846607
chr16:28399378-28399603	-0.462571	0.660468	0.846752
chr19:47767859-47768203	0.482206	0.66127	0.847197
chr9:33953282-34017187	0.786487	0.661762	0.847437
chr1:186287578-186296792	0.814964	0.661977	0.847568
chr1:23356961-23370979	0.724779	0.662007	0.847575
chr2:64083439-64085070	-0.548069	0.662465	0.847802
chr10:51381438-51384357	-0.614806	0.667917	0.850696
chr11:65831098-65835804	0.519154	0.668582	0.85113
chr2:242186166-242187531	0.511976	0.669321	0.851605
chr7:74162351-74163788	0.508244	0.670353	0.852206
chr7:74612334-74613771	0.508244	0.670353	0.852206
chr14:102499605-102500525	-0.501505	0.671211	0.852767
chr3:55513341-55514946	0.956617	0.671922	0.853122
chr20:47674989-47683047	0.342216	0.673858	0.854349
chr17:57990044-57992064	-0.438687	0.67626	0.85561
chr17:28808160-28811788	0.459745	0.677419	0.856211
chr10:111876016-111882050	0.689286	0.67771	0.856354
chr2:198281464-198288698	-0.606348	0.677827	0.856407
chr14:77930940-77932010	0.567327	0.677842	0.85641
chr11:70253403-70260758	-0.41454	0.678	0.8565
chr20:47674989-47683817	-0.581389	0.682098	0.858644
chr11:34107851-34111003	-0.503683	0.682819	0.859018
chr9:15474006-15474168	-0.44584	0.683228	0.859161
chr2:17888485-17890020	-0.767416	0.683896	0.859352
chr8:38282026-38283763	-0.459363	0.686651	0.861061
chr12:49333437-49334971	0.351709	0.687325	0.861484
chr16:14951073-14965541	-0.66039	0.688093	0.861864
chr16:16349576-16364041	-0.66039	0.688093	0.861864
chr16:21910207-21916365	0.820769	0.688454	0.861975
chr2:171973827-171974367	0.479451	0.690162	0.86308
chr10:105200157-105200338	-0.336785	0.691544	0.863726
chr4:87967317-87968746	-0.58536	0.691787	0.863833
chr2:206614448-206631527	0.569111	0.693613	0.864889
chr15:76576097-76588078	-0.648942	0.695031	0.865598
chr5:179136873-179151784	-0.511678	0.695906	0.865856
chr6:43143443-43144405	-0.671323	0.697332	0.866605
chr3:47716964-47727660	0.555228	0.698394	0.867141
chr14:20811287-20811485	-0.282262	0.698554	0.867211
chr14:103987599-103987771	0.314752	0.699139	0.867506
chr17:8397050-8398559	-0.531924	0.700479	0.868087
chr5:109065042-109125228	0.697615	0.701143	0.868394
chr8:109240495-109254142	0.61607	0.701308	0.868506
chrX:153583198-153583405	-0.639978	0.702319	0.868891
chr7:26232903-26233299	0.362259	0.702529	0.868942
chr14:62187099-62213919	0.778555	0.702988	0.869292
chr1:23376879-23385660	0.366528	0.703204	0.869388
chr13:20567202-20568059	-0.743817	0.703861	0.869686
chr17:75484321-75493448	0.456832	0.7049	0.870259
chr10:71142242-71146174	0.502289	0.705802	0.870606
chr3:47676679-47677626	-0.634697	0.706622	0.871121
chr20:43138531-43140009	0.588042	0.708399	0.872108
chr4:39839475-39843676	0.485923	0.709981	0.873
chr3:128350790-128351000	0.576537	0.710265	0.873154
chr17:7810670-7811020	-0.586329	0.710923	0.873579
chr10:34558584-34573173	0.685683	0.711348	0.873806
chr15:75215988-75221573	-0.519352	0.711897	0.874177
chr9:101900140-101904985	0.779044	0.713272	0.87507
chr8:11667300-11689179	-0.411098	0.714537	0.875697
chr17:61875397-61877977	0.521503	0.714609	0.875739
chr2:20497313-20518406	0.626225	0.714691	0.875761
chr17:1559685-1560055	0.605071	0.716973	0.876752
chr16:9023225-9024254	0.390592	0.717355	0.876893
chr12:123465675-123466426	-0.311962	0.71751	0.877002
chr2:136402948-136418963	0.741916	0.717772	0.877188
chr4:39313064-39329376	0.684268	0.718437	0.877545
chr16:87873307-87874761	0.455846	0.718466	0.877552
chr15:25207260-25225231	0.545184	0.719278	0.878115
chr2:102472438-102476326	0.404535	0.720222	0.878639
chr15:67523567-67524235	-0.581174	0.720752	0.87899
chr12:6690209-6690980	0.292114	0.720764	0.87899
chr19:3977212-3980064	0.390306	0.722513	0.879996
chr16:66761590-66763002	0.511043	0.724317	0.881023
chr19:41086229-41086842	0.653826	0.725041	0.881479
chr20:17608148-17610558	0.457252	0.726416	0.882343
chr1:230379051-230391090	0.495737	0.727478	0.883166
chr16:75446432-75448593	0.566877	0.728399	0.88353
chr6:31239375-31324219	0.12625	0.72924	0.883876
chr19:56203119-56209329	-0.420464	0.729317	0.883907
chr4:1902352-1932497	0.43082	0.730873	0.884643
chr19:8520288-8536311	-0.345115	0.731215	0.884794
chr4:69184236-69204102	0.493462	0.73309	0.885851
chr11:61079255-61079556	0.445331	0.733579	0.886123
chr7:23547038-23556147	-0.437743	0.733673	0.886126
chr16:70298860-70299565	-0.571916	0.73425	0.886362
chr11:57581782-57582972	-0.45218	0.735559	0.887126
chr19:11151982-11152236	-0.31228	0.73633	0.887498
chr17:40060981-40062899	0.456311	0.736645	0.887624
chr7:26233218-26236101	0.452831	0.736957	0.887757
chr19:4475271-4498912	0.4468	0.737824	0.888367
chr16:67644726-67646024	-0.403789	0.740925	0.890114
chr12:125397285-125397969	0.173668	0.741545	0.89026
chr12:109046047-109055934	0.46093	0.742456	0.890743
chr19:5711781-5713264	-0.494394	0.744946	0.891934
chr7:131193709-131196192	-0.607203	0.745068	0.892016
chr3:47912302-47919013	0.342002	0.745391	0.892172
chr19:18684102-18684558	0.540123	0.746356	0.892657
chr5:21491429-21491617	0.322828	0.750121	0.894574
chr5:99716914-99717102	0.322828	0.750121	0.894574
chr9:19378365-19378916	-0.288124	0.751077	0.895132
chr7:72865176-72865324	0.515642	0.754213	0.896941
chr3:129009521-129017378	0.527611	0.755155	0.897375
chr7:26236176-26237352	0.207986	0.755283	0.897379
chr11:118454523-118455359	0.532615	0.755756	0.897669
chr18:9593765-9595100	0.485826	0.755759	0.897669
chr18:77488906-77496521	-0.528455	0.755992	0.897702
chr20:21321358-21327188	0.441895	0.756432	0.897907
chr19:8038608-8056715	-0.411638	0.761313	0.900298
chr20:37146148-37146643	0.418629	0.761562	0.900312
chr1:143915699-143916308	-0.389952	0.762231	0.900694
chr19:8532385-8539128	-0.3752	0.763361	0.901347
chr16:21629185-21629395	0.474665	0.764004	0.901628
chr22:42262834-42267039	0.442808	0.763915	0.901628
chr5:176700672-176707835	-0.392412	0.764368	0.901835
chr5:34818901-34821955	0.620443	0.765027	0.902187
chr17:57762947-57763169	-0.49632	0.765417	0.902422
chr5:10415599-10426634	0.484206	0.76691	0.903265
chr1:35642919-35653691	-0.35216	0.767027	0.903347
chr9:136905155-136910543	-0.336917	0.768085	0.90394
chr22:36912524-36922178	-0.423176	0.770436	0.905172
chr11:47752925-47758292	-0.736652	0.771663	0.905833
chr13:115002119-115007755	0.56977	0.771974	0.905874
chr11:34113452-34118843	0.290018	0.772204	0.905916
chr2:217005908-217012999	0.50494	0.772328	0.905968
chr16:74493579-74497377	0.436433	0.772476	0.905987
chr10:103869140-103869440	0.386904	0.773706	0.906471
chr7:23015828-23023664	-0.372123	0.77396	0.906559
chr9:134334550-134334743	0.746297	0.774061	0.90661
chr10:70725132-70726959	0.49723	0.774395	0.906763
chr22:36700040-36700201	0.530874	0.774623	0.906911
chr11:61624482-61630850	-0.253349	0.77521	0.907174
chr2:192265474-192265561	-0.192027	0.777122	0.908068
chr2:105959304-105959680	-0.514413	0.778188	0.908558
chr19:18548408-18548570	0.461506	0.778122	0.908558
chr3:142735098-142735213	-0.235651	0.779081	0.908896
chr16:2807781-2809403	-0.41944	0.779428	0.909085
chr8:126015417-126019729	-0.462512	0.780006	0.909316
chr7:98935803-98942138	0.384334	0.780067	0.909342
chr19:1271327-1271631	0.290162	0.780083	0.909345
chr12:98989504-98989626	0.258717	0.781415	0.910084
chr15:25213078-25219603	-0.423948	0.782908	0.91087
chr2:96956421-96956553	-0.277942	0.783376	0.910885
chr17:38318005-38319154	-0.499286	0.784996	0.911529
chr15:25336736-25339121	0.339889	0.78517	0.91161
chr17:38547757-38548989	-0.264058	0.786148	0.912056
chr4:187627716-187630999	-0.222759	0.786908	0.91233
chr7:1517388-1517572	-0.488412	0.793454	0.915363
chr1:171504566-171535982	0.326169	0.794623	0.915942
chr8:101718878-101719225	0.429659	0.797317	0.916923
chr18:19353584-19359646	-0.385984	0.797719	0.916984
chr5:177303532-177309753	0.510878	0.799357	0.917693
chr2:61708319-61711240	-0.367552	0.799497	0.917772
chr18:47091686-47095918	0.642151	0.801609	0.918786
chr2:242181874-242192912	0.349782	0.80381	0.920009
chr10:120801505-120803654	0.349303	0.805277	0.920875
chr7:101870646-101870949	-0.342589	0.805757	0.921149
chr16:31196343-31196445	0.289236	0.806084	0.921367
chr2:99976698-99988193	0.348862	0.806635	0.921662
chr5:154172181-154172356	-0.292913	0.806867	0.921731
chr17:8409635-8413267	-0.275542	0.809326	0.922677
chr1:78429258-78435699	0.324951	0.810062	0.922937
chr8:1806125-1812602	0.434283	0.811645	0.923683
chr13:99157168-99171727	-0.472533	0.812157	0.923799
chr10:96998324-97007123	0.261821	0.81419	0.924695
chr10:94366021-94373376	0.306209	0.815608	0.925194
chr6:170846321-170858201	0.34674	0.815785	0.925266
chr1:224605961-224612356	0.345574	0.817024	0.925978
chr17:8411871-8413267	0.354393	0.817682	0.926129
chr11:71946889-71947030	-0.288029	0.817673	0.926129
chr12:95879654-95889874	0.349741	0.817779	0.926131
chr10:33208812-33224486	0.374355	0.81816	0.926291
chr19:49458804-49459590	0.341191	0.81921	0.926691
chr20:47858429-47858524	0.297052	0.819111	0.926691
chr8:17868745-17869336	0.415712	0.820164	0.927077
chr8:38065029-38066785	-0.271027	0.820262	0.927077
chr16:2806334-2806607	-0.250939	0.82308	0.928289
chr1:981112-983067	-0.356282	0.824654	0.928936
chr12:108938914-108942990	-0.323985	0.825624	0.929389
chr2:217005908-217006042	-0.256452	0.826497	0.929888
chr1:23397717-23398690	0.267681	0.827206	0.930071
chr18:29691716-29693823	0.28859	0.829554	0.931202
chr2:216977738-217028565	0.246845	0.831083	0.931953
chr14:21971315-21972024	-0.311931	0.831548	0.932058
chr16:24788253-24789789	0.432556	0.832234	0.932315
chr19:11168930-11170863	0.152982	0.832887	0.9326
chr4:108614926-108622441	0.29135	0.835266	0.933778
chrX:1718084-1718325	-0.239303	0.835947	0.933944
chr7:72589454-72607065	-0.185367	0.841158	0.936264
chr5:34182784-34182972	0.204082	0.841597	0.936445
chr16:88691609-88694527	0.260499	0.843115	0.937102
chr17:80193858-80195769	0.191361	0.844534	0.937904
chr2:217054947-217059709	-0.293696	0.844909	0.937981
chr19:11130266-11152236	0.225944	0.845861	0.938315
chr10:120832401-120833449	0.241942	0.846483	0.938619
chr22:41521867-41537226	0.286417	0.847367	0.938935
chr1:116202261-116202394	0.387643	0.848788	0.939656
chr15:25221451-25222176	-0.313847	0.848754	0.939656
chr4:437093-437261	-0.364971	0.85022	0.940039
chr8:103299660-103300494	0.336029	0.851197	0.940476
chr6:158733082-158735300	0.183953	0.851416	0.940607
chr11:64536493-64537525	0.247796	0.851742	0.940642
chr15:75703832-75715164	-0.312388	0.852252	0.940783
chr2:233697566-233704681	-0.234686	0.852697	0.941035
chr11:68190956-68193655	0.324913	0.852833	0.941094
chr2:96860695-96861287	-0.243753	0.853759	0.941288
chr20:32878137-32881962	0.228623	0.854502	0.941577
chr14:102493955-102496049	-0.232169	0.855322	0.941772
chrX:16875716-16876972	0.362947	0.855417	0.941781
chr7:127229538-127229648	-0.206603	0.855645	0.941893
chr22:36908506-36913478	-0.234927	0.857486	0.942807
chr1:185056683-185062408	0.203751	0.858023	0.943101
chr17:48821088-48822174	0.201154	0.858621	0.943405
chr11:10822277-10823756	-0.209413	0.858813	0.943454
chr1:22027990-22030111	0.275323	0.858901	0.94348
chr16:70303520-70316687	0.238117	0.859141	0.943544
chr4:39739039-39757359	0.323625	0.860197	0.94393
chr6:17688626-17688849	-0.297432	0.860674	0.944086
chr6:44219518-44219829	-0.22188	0.861194	0.944297
chr16:23497335-23498111	0.18707	0.863122	0.945133
chr19:8376295-8381529	-0.28392	0.864139	0.945588
chr7:128845043-128846428	-0.172562	0.865936	0.946364
chr19:13039155-13039750	-0.252999	0.867563	0.947067
chr16:68155889-68160513	-0.164412	0.868329	0.947484
chr19:45476343-45480717	-0.370653	0.870282	0.948311
chr1:11078789-11080656	-0.224083	0.870302	0.948318
chr8:117658709-117661165	0.123222	0.870551	0.948499
chr7:99001020-99002576	0.237835	0.870594	0.948524
chr5:77409575-77409693	0.272588	0.870653	0.94855
chr17:38551700-38555383	-0.185901	0.871281	0.948845
chr11:10825026-10825597	0.200485	0.87289	0.949668
chr19:11303506-11306496	-0.155813	0.873127	0.949792
chr1:154197559-154209087	-0.268456	0.874786	0.950667
chr9:134354638-134357195	-0.210652	0.875644	0.951024
chr19:46357432-46357765	0.179257	0.879076	0.952792
chr21:35138178-35140132	0.208601	0.879252	0.952827
chr10:70719565-70720005	0.230089	0.880585	0.953495
chr4:108565957-108581228	-0.265872	0.881552	0.953964
chr16:75675461-75676733	0.149128	0.882034	0.954147
chr22:45944492-45944624	0.168265	0.88309	0.954695
chr9:130940987-130941694	0.168301	0.883262	0.954752
chr16:70588348-70589109	0.24515	0.884606	0.955127
chr2:233684536-233684695	0.119483	0.88629	0.955824
chr19:3979326-3979434	0.0775666	0.887354	0.956469
chr17:45740454-45745776	0.138056	0.887733	0.956633
chr15:72338064-72338975	-0.195906	0.887842	0.956706
chr20:21335426-21349228	0.222796	0.888033	0.956786
chr11:63960549-63962092	-0.237443	0.888846	0.956988
chr14:20811282-20811431	0.104557	0.88914	0.957139
chr7:26232114-26237486	0.117901	0.889698	0.957387
chr3:170077486-170079217	0.103707	0.891581	0.958271
chr3:49064119-49064480	0.221236	0.892579	0.958682
chr19:45368527-45368917	-0.18274	0.895815	0.960126
chr6:18236682-18258636	-0.110204	0.895756	0.960126
chr3:48035913-48040369	-0.14941	0.896219	0.96026
chr21:30432861-30442658	0.217823	0.896398	0.960285
chr14:69356855-69360464	0.109332	0.898331	0.96119
chr15:72499068-72511451	-0.111338	0.899681	0.96189
chr19:15364962-15383944	-0.208544	0.900118	0.962091
chr11:46811625-46812133	-0.208379	0.90019	0.962115
chr5:176893911-176895900	0.128492	0.901374	0.962675
chr20:5953701-5963811	-0.199258	0.902055	0.963025
chr5:151179449-151180430	-0.175404	0.90258	0.963224
chr15:76584771-76588078	0.152868	0.903481	0.963612
chr9:100773552-100774754	0.0922302	0.903913	0.963727
chr1:32502510-32510991	0.173076	0.903959	0.963736
chr19:10781191-10792005	-0.0755958	0.904705	0.96398
chr4:71697255-71698990	-0.195772	0.906452	0.964868
chr5:179136873-179147561	-0.109034	0.906421	0.964868
chr8:48812932-48817536	0.142363	0.907725	0.965321
chr3:33474783-33474939	-0.17116	0.911142	0.966468
chr5:179135239-179136060	0.128438	0.911723	0.966713
chr17:46133747-46134864	-0.137943	0.912681	0.967051
chr6:3226794-3226903	0.101032	0.912716	0.967051
chr20:40161688-40169415	-0.20717	0.912836	0.967118
chr1:33251962-33256855	0.179338	0.912935	0.967149
chr17:37070577-37071399	-0.170374	0.913976	0.967437
chr3:184033919-184035604	-0.0901012	0.914375	0.967567
chrX:139865636-139865785	-0.199159	0.916092	0.968429
chr4:77969601-77987558	0.128703	0.916727	0.968788
chr12:57036241-57036364	-0.0998378	0.918165	0.969499
chr9:132662243-132662826	-0.17176	0.91863	0.969715
chr5:74638407-74639789	0.170259	0.919588	0.970131
chr2:232879544-232894790	0.189749	0.919703	0.970145
chr5:43294157-43297268	0.165356	0.921587	0.970829
chr1:6712888-6727870	-0.105257	0.922446	0.971188
chr12:57891939-57892406	-0.122047	0.923608	0.971567
chr17:20107645-20109225	0.0669714	0.924023	0.971752
chr1:115262199-115263338	0.141054	0.925756	0.972226
chr19:1625574-1632115	0.116705	0.925572	0.972226
chr19:34685382-34699956	0.128509	0.928222	0.972996
chr12:3103903-3104158	-0.127199	0.928199	0.972996
chr2:69565029-69590802	0.127787	0.928626	0.973109
chr10:51381438-51387763	-0.115577	0.928773	0.973142
chr10:51606987-51613311	-0.115577	0.928773	0.973142
chr7:26235466-26237352	0.0529359	0.929074	0.973268
chrX:130883333-130883486	0.0659696	0.931255	0.974249
chr2:230672423-230675761	0.121919	0.933416	0.975203
chr9:110062421-110086298	-0.0935343	0.935834	0.976097
chr14:100826890-100828258	0.102029	0.93761	0.976607
chr7:99621041-99621930	0.113074	0.937748	0.976624
chr11:130130750-130131824	0.143489	0.938305	0.976921
chr3:51504944-51517852	-0.10509	0.940001	0.977744
chr3:171830241-171830380	0.137603	0.940538	0.97788
chrX:153581139-153581292	0.0703376	0.941227	0.978014
chr9:33029882-33030665	-0.0946686	0.941335	0.978066
chr1:31528159-31532424	-0.127961	0.94315	0.978975
chr13:21373303-21375129	-0.15473	0.945953	0.980163
chr8:117668094-117671219	-0.0847006	0.947448	0.980721
chr2:109388156-109389502	0.099999	0.947533	0.980754
chr2:102460671-102472600	0.0609995	0.947783	0.980826
chr17:25904517-25919652	0.0922537	0.949006	0.981363
chr17:47874111-47875920	-0.117442	0.949261	0.98144
chr3:56626997-56628056	0.114892	0.949503	0.981488
chr13:107209395-107212005	0.102056	0.950305	0.981732
chr22:21288066-21288532	-0.0947008	0.950799	0.981934
chr12:57624585-57625552	-0.0974476	0.951653	0.98231
chr15:59191667-59191908	-0.101561	0.952016	0.982438
chr19:5705782-5712013	0.0640482	0.953282	0.982961
chr11:70251370-70253751	0.0623339	0.953539	0.983013
chr19:1251837-1254477	0.0830434	0.9542	0.983161
chr1:186304469-186306288	0.0751823	0.954362	0.983161
chr12:101790176-101799759	-0.0675525	0.954264	0.983161
chr4:113568354-113568705	0.103703	0.954632	0.983179
chr22:45942964-45943084	0.0533816	0.955333	0.983422
chr17:4910209-4910637	0.0863341	0.956228	0.983692
chr10:70097614-70101608	0.0594006	0.957466	0.984061
chr9:33986757-34017187	0.0755413	0.957936	0.984099
chr14:20784385-20797532	-0.0753303	0.958646	0.984331
chr12:124856567-124887107	0.0706527	0.958788	0.98437
chr2:242192371-242192912	0.0588164	0.959046	0.984456
chr8:48733279-48733504	-0.0824134	0.95915	0.984466
chr8:28570973-28588867	-0.0719768	0.959151	0.984466
chr11:3392204-3392933	-0.0896284	0.959482	0.984604
chr5:140080403-140081714	-0.0820422	0.961	0.985342
chr1:19503085-19504237	-0.0579455	0.962374	0.985798
chr16:3721722-3724495	-0.0592582	0.962744	0.985952
chr22:38889714-38897285	0.0576285	0.963478	0.986183
chr14:21894286-21897494	0.0988062	0.966092	0.987119
chr17:41570048-41597635	0.0487159	0.969791	0.988762
chr19:10782033-10782211	0.0341863	0.969826	0.988766
chr11:33117851-33118524	0.0642235	0.971659	0.989606
chr5:54618154-54624639	-0.0547259	0.973504	0.990388
chr5:180668491-180669345	0.0287398	0.974492	0.990609
chr19:3980511-3980946	-0.040566	0.976402	0.991152
chr2:37543379-37544322	0.0382753	0.976663	0.991214
chrX:40518478-40518859	0.0422325	0.977133	0.991371
chr10:70098259-70101437	0.0273953	0.977739	0.991618
chr1:22160308-22162130	-0.0507376	0.978176	0.99178
chr6:36181656-36185787	-0.0319701	0.978324	0.99178
chr12:95879654-95897937	0.0266206	0.97873	0.991952
chr19:13039155-13039661	0.0379137	0.979433	0.992388
chr5:179143105-179147561	-0.0382678	0.980609	0.992909
chr14:23395341-23396023	0.0300334	0.983051	0.993851
chr5:154169884-154172356	0.028673	0.983267	0.993986
chr19:2120860-2129456	0.0352349	0.98362	0.994069
chr15:85223943-85234875	0.029126	0.984107	0.994252
chr7:26236934-26237352	-0.0166054	0.984477	0.99452
chr20:35812582-35812776	-0.0193249	0.986474	0.995219
chr17:34147335-34151202	-0.0239899	0.986719	0.995238
chr8:103850971-103855975	0.024247	0.986792	0.995271
chr17:79477952-79478134	0.00784627	0.987603	0.995554
chr21:27264033-27264180	-0.0198864	0.989214	0.996113
chr16:138696-143323	0.0187779	0.990004	0.996526
chr17:28808160-28817235	-0.0189022	0.9905	0.996608
chr4:104061412-104062261	0.0146369	0.99087	0.996821
chr2:44126357-44161435	-0.0129566	0.990997	0.996859
chr7:26236020-26237352	-0.00776947	0.992339	0.997362
chr10:15317853-15326104	0.0114689	0.992814	0.997576
chr10:1054897-1058602	0.0132795	0.992959	0.997591
chr9:134312006-134314448	-0.0187091	0.993436	0.997713
chr21:47613088-47613447	-0.00596692	0.994938	0.99825
chr10:71124538-71129380	-0.00870576	0.995192	0.998287
chr5:34179117-34182972	0.00466386	0.996484	0.998625
chr12:24985656-24989530	0.00386619	0.997578	0.998883
chr3:47727538-47742892	-0.00393368	0.99778	0.998888
chr11:62288355-62288535	4.32307	0.104617
chr7:94039553-94040466	4.2873	0.0594165
chr13:110844560-110847465	4.2663	0.0275938
chr10:129160327-129183173	4.25804	0.0262022
chr11:65266517-65266644	4.25087	0.0313759
chr8:108970307-108973045	4.24752	0.026387
chr2:216243852-216244040	4.19461	0.00452235
chr17:78899169-78921151	4.18908	0.118325
chr2:189866261-189867077	4.12497	0.0164141
chr3:9495422-9506356	4.11334	0.06822
chr10:129160327-129172478	4.10796	0.0723674
chr1:92161228-92224307	4.04915	0.171701
chrX:139865727-139865971	4.04809	0.0766862
chr7:127338928-127347701	3.96326	0.082817
chr19:41242890-41243674	3.90169	0.0454061
chr7:107635331-107642178	3.89816	0.0503236
chr11:85707868-85712201	3.86617	0.048232
chr17:60749009-60749513	3.84392	0.155704
chr2:135893293-135893502	3.83895	0.009503
chr1:90478684-90478796	3.8229	0.0547306
chr9:130942693-130953141	3.81594	0.0475214
chr9:67327774-67334266	3.79212	0.0588762
chr19:49407603-49416453	3.76602	0.100307
chr17:60743454-60744894	3.74489	0.0529037
chr10:92678621-92680105	3.74046	0.207281
chr19:11218067-11227674	3.72124	0.0321141
chr11:62298021-62298405	3.70494	0.0617701
chr1:172109619-172113577	3.68581	0.214103
chr3:188208209-188242575	3.66683	0.118824
chr10:104445572-104465246	3.66411	0.112294
chr2:224746658-224749466	3.62033	0.222481
chr8:23156348-23156508	3.60503	0.22447
chrX:139865785-139865953	3.60021	0.0796418
chr19:48229068-48229481	3.59749	0.12439
chr18:756556-756835	3.5736	0.190015
chr5:16818117-16877816	3.57118	0.196194
chrX:31187559-31201021	3.48529	0.141457
chr21:46687504-46703442	3.47632	0.0292749
chr1:232619537-232629406	3.47189	0.143272
chrX:139865580-139865879	3.45778	0.0279457
chr1:35851042-35855699	3.44431	0.0545701
chr22:24698162-24709434	3.42031	0.0530061
chr12:12022357-12022903	3.41773	0.216727
chr14:71052472-71064494	3.40124	0.236218
chr10:104117795-104119192	3.3801	0.240751
chr16:88791823-88794069	3.3742	0.256003
chrX:139865947-139866237	3.27616	0.0607789
chr22:41738532-41739580	3.26671	0.251747
chr7:81689743-81746489	3.24347	0.271626
chrX:139865879-139866135	3.2431	0.172766
chr3:169854206-169896726	3.21634	0.111276
chr11:65266933-65267191	3.1504	0.263736
chr7:27668989-27689252	3.13905	0.291062
chr2:203329531-203332412	3.12641	0.19066
chr4:96163579-96222900	3.12243	0.293645
chr11:46829580-46831424	3.1191	0.294164
chr17:76866979-76870001	3.11886	0.294202
chr3:51624382-51624575	3.09665	0.00898994
chr11:65266933-65267186	3.08322	0.299794
chr1:185970429-185976414	3.05999	0.303474
chr13:111117751-111117953	3.03751	0.295532
chr15:93470473-93472321	2.97642	0.145845
chr2:136527338-136528305	2.96466	0.0997459
chr11:2153419-2153733	2.9586	0.319885
chr9:131360678-131366696	2.93902	0.32312
chr5:179225927-179226121	2.92995	0.106132
chr18:25572618-25593873	2.87696	0.164158
chr13:111132566-111135006	2.87392	0.334027
chr3:136183722-136221621	2.83873	0.34001
chr11:65268321-65268656	2.81693	0.165961
chr6:159026298-159029782	2.81168	0.176331
chr17:15443746-15450462	2.79987	0.346697
chr16:67070541-67116242	2.76248	0.244609
chr10:21124441-21124552	2.74689	0.192366
chr2:220431551-220433046	2.72152	0.0996769
chrX:139865824-139865989	2.66684	0.0230808
chr15:58257922-58306196	2.66165	0.371134
chr22:28692185-28693840	2.65876	0.147792
chr13:110895021-110895081	2.58419	0.38527
chr22:50943831-50943966	2.58312	0.0728881
chrX:139865917-139866333	2.57403	0.133452
chr21:47536290-47539033	2.56738	0.38838
chr20:31368123-31376818	-2.56099	0.183256
chr1:22191777-22192302	2.55812	0.291659
chr12:27807654-27820253	2.53594	0.31912
chr22:17979662-18003297	-2.50117	0.135513
chr1:153784206-153785928	2.49214	0.186682
chr6:15452236-15487773	-2.49043	0.246556
chr19:4405908-4409756	-2.48142	0.25279
chr3:145841051-145842016	2.46192	0.407698
chr19:12256072-12258617	-2.44066	0.147121
chr7:107569508-107572822	2.43792	0.412842
chr11:66410920-66411611	-2.38477	0.27371
chr19:52725351-52729061	2.37908	0.207322
chr11:65266698-65267121	2.34567	0.430799
chr11:758949-760253	2.30666	0.284166
chrX:139865636-139865917	2.27275	0.445064
chr1:892273-892405	2.24576	0.450504
chr13:50296090-50299637	2.233	0.307921
chr9:100756912-100767435	2.23087	0.453752
chr9:131369882-131375764	2.23087	0.453752
chr8:142264087-142264728	-2.22833	0.236403
chr16:67650647-67663436	-2.2201	0.243473
chr4:129752887-129778609	-2.21227	0.24172
chr6:149691044-149700654	2.19269	0.313611
chr6:15487537-15497401	-2.19205	0.248299
chr17:38319733-38320419	2.18769	0.202091
chr4:129764107-129773423	2.16932	0.260322
chr8:48882357-48888408	-2.16921	0.386073
chr2:160005652-160020057	2.13446	0.255537
chr10:96356616-96356868	-2.12543	0.217037
chr7:131190626-131196192	-2.12408	0.401581
chr1:41474465-41475926	2.11469	0.201543
chr15:69713985-69714774	-2.10898	0.332716
chr14:103434589-103436598	2.10793	0.266
chr8:61653817-61655656	2.09716	0.400378
chr3:64132505-64148805	2.08486	0.251249
chr12:133357383-133359079	2.07762	0.234153
chr5:39381555-39381718	2.07202	0.407164
chr8:48730010-48744487	-2.07121	0.137849
chr1:22188480-22188608	2.06133	0.328996
chr7:47407961-47409218	2.06073	0.483367
chr4:10082980-10100763	2.05548	0.154649
chr22:17956629-18003297	-2.04959	0.279543
chr20:62626268-62626445	-2.0467	0.285392
chr17:25630392-25631937	2.04359	0.492438
chr2:61710091-61715906	-2.03948	0.413204
chr9:102907640-102907765	-2.03477	0.419574
chr1:24993305-24996806	-2.02424	0.232954
chr17:57274904-57275150	-2.02412	0.297387
chr12:109540643-109541416	-2.02099	0.24336
chr12:77191213-77199219	2.01925	0.497711
chr6:136732757-136742937	-2.00739	0.355491
chr3:64004274-64008199	-1.96673	0.293733
chr20:31368123-31375257	-1.96622	0.302505
chr22:38698865-38699253	1.96247	0.238756
chr7:24663284-24690331	-1.9461	0.372739
chr18:20562180-20581692	-1.93756	0.369887
chr17:4186092-4200109	1.9346	0.438773
chr15:68378643-68379088	1.93017	0.214545
chr5:70806000-70806156	-1.92321	0.444928
chr14:70234854-70235613	1.91571	0.38581
chr1:225742607-225755116	1.90517	0.299751
chr1:23648020-23650106	1.899	0.386296
chr2:170394522-170401345	-1.85772	0.282727
chr1:6727768-6741097	-1.85277	0.3277
chr11:46515157-46534363	1.84615	0.535271
chr1:245530135-245583047	1.84615	0.535271
chr6:34213195-34213418	-1.84292	0.246328
chr18:74561481-74593468	1.83617	0.537569
chr8:48696302-48710958	-1.82327	0.472028
chr21:46902708-46906906	1.82185	0.202288
chr3:133331232-133343019	-1.81417	0.339722
chr15:91491025-91492024	-1.81414	0.471372
chr20:31383214-31387134	-1.7996	0.34337
chr5:82832825-82838087	1.79464	0.484377
chr16:69373908-69373995	1.79359	0.54698
chr17:34171753-34171990	-1.79119	0.11764
chr12:32734893-32755251	-1.79114	0.299397
chr1:202729542-202736188	-1.78103	0.41148
chr8:26248758-26265892	1.78032	0.483992
chr8:103274142-103282411	-1.76965	0.425954
chr7:6042083-6045662	1.76702	0.419601
chr17:34171819-34171990	-1.76383	0.0955929
chr8:103283361-103300494	-1.76201	0.486049
chr10:71136689-71139851	-1.75253	0.429083
chr19:19989289-19990955	-1.75229	0.305428
chr11:63960549-63965446	-1.74028	0.321706
chr5:115822444-115840678	-1.73889	0.370493
chr20:62421173-62422143	-1.73871	0.427607
chr10:120803561-120809410	1.73682	0.268568
chr6:24780890-24784782	-1.73176	0.425367
chr20:31387958-31390276	-1.72488	0.432988
chrX:2632462-2644414	1.71533	0.37525
chr22:45914561-45946495	1.71297	0.443538
chr11:111915861-111931898	-1.7106	0.370548
chr5:126859151-126860612	-1.68829	0.442315
chrX:139865879-139866351	1.68827	0.282782
chr5:115803278-115840678	-1.68511	0.262707
chr20:31375091-31375257	-1.68205	0.504888
chr10:127519130-127522515	-1.67983	0.451629
chr22:18021527-18022692	-1.67929	0.450012
chr19:49414405-49416453	1.67293	0.304215
chr21:44110088-44110236	1.67075	0.450378
chr5:43292949-43294963	-1.66684	0.44934
chr10:13364834-13387028	-1.66369	0.519492
chr8:48883070-48884028	-1.66175	0.389689
chr7:5417001-5434226	-1.64967	0.518218
chr14:91939376-91939714	-1.64677	0.23431
chr14:20811287-20811446	1.64576	0.540115
chr20:25484587-25485677	1.64382	0.581011
chr3:23848727-23848912	-1.64255	0.200714
chr4:24572276-24578301	1.63886	0.400895
chr11:70820986-70830078	-1.63535	0.522758
chr6:43514307-43516197	1.61791	0.355317
chr1:165712403-165712548	1.60354	0.412609
chr1:32694099-32694809	-1.60096	0.349211
chr11:17190223-17191353	-1.59789	0.413452
chr5:115837905-115840678	-1.59526	0.474563
chr12:122181534-122190129	-1.59525	0.587901
chr13:100914982-100925600	-1.59262	0.532787
chr3:65364935-65377033	-1.58919	0.53747
chr8:33353059-33354815	-1.57917	0.477723
chr12:53670403-53671011	-1.5771	0.437367
chr22:41562602-41569788	1.57119	0.355466
chr12:111855922-111856681	-1.57008	0.418696
chr7:139083344-139092096	-1.56588	0.357388
chr5:43292575-43297268	-1.5618	0.415529
chr10:70733300-70734499	-1.5606	0.425146
chr12:109051079-109052695	-1.55756	0.419601
chr20:18529252-18531819	-1.55299	0.486246
chr3:197009549-197009716	-1.55251	0.543874
chr14:89628044-89629313	-1.54741	0.36607
chr1:16802319-16803569	1.5473	0.376492
chr14:23530502-23530702	1.54518	0.430236
chr12:110734403-110734542	1.54033	0.428479
chrX:153996576-153997585	-1.53876	0.488858
chr14:96986391-96986565	-1.52977	0.362375
chr17:76799466-76800060	-1.52476	0.346098
chr3:112256581-112269109	-1.51669	0.377052
chr17:34171537-34171753	-1.50951	0.200528
chr16:249060-258187	-1.50722	0.495963
chr6:26056122-26056299	-1.50532	0.330159
chr8:104897525-104898451	1.49951	0.56507
chr11:122928959-122929192	1.49863	0.558572
chr17:34171493-34171732	-1.49675	0.498933
chr22:36914809-36915584	1.49542	0.558439
chr5:115822444-115838023	-1.48725	0.393281
chr20:2985701-3005267	-1.4795	0.502521
chr8:109226835-109229689	-1.47546	0.453033
chr12:53848509-53856351	-1.46978	0.349571
chr10:64950653-64954135	-1.46974	0.568207
chr9:96233422-96238620	-1.46811	0.445586
chr16:3827613-3828818	1.465	0.267773
chr5:34818901-34826584	-1.46498	0.567659
chr7:99216147-99219197	1.45992	0.624029
chr17:25630392-25638642	1.45992	0.624029
chr6:30679188-30682955	1.45445	0.359243
chr5:34175926-34182972	1.45171	0.453615
chrX:53561476-53562462	1.45164	0.404534
chr1:32381495-32385259	1.44739	0.460893
chr9:127289057-127302466	1.44565	0.515003
chr21:35134226-35144627	1.44519	0.520871
chr2:74590420-74592715	-1.44489	0.260171
chr9:109734285-109765707	-1.44367	0.51399
chr8:48866179-48869991	1.44272	0.410163
chr3:62204524-62229572	-1.4426	0.513586
chr22:33700214-33733787	-1.44148	0.624545
chr17:38552534-38554893	-1.44058	0.395871
chr10:13370350-13387028	-1.44005	0.521598
chr13:99127074-99171727	-1.4397	0.51374
chr14:96807858-96813678	-1.43891	0.512027
chr4:73950965-73958017	1.43349	0.462213
chr8:124089350-124117704	-1.42933	0.62748
chr6:170852688-170858201	1.42339	0.52365
chr20:31388640-31389232	-1.4217	0.585303
chr5:1470940-1489973	-1.42068	0.302772
chr9:110086170-110087229	-1.41674	0.583318
chr8:28570973-28575724	-1.40973	0.403054
chr16:89961445-89970613	-1.40523	0.46771
chr19:49489106-49489292	-1.39715	0.41984
chr5:78734832-78752841	1.39713	0.42494
chr5:98238603-98239612	-1.39697	0.588998
chr1:113661854-113662145	-1.38868	0.637347
chr16:50655512-50659491	-1.38483	0.638285
chr13:53250364-53254290	-1.38055	0.639329
chr17:44701609-44720625	1.37041	0.587546
chr12:121958787-122016851	1.37039	0.588656
chr4:108984778-109010413	-1.3698	0.426357
chr16:70176136-70176589	-1.34745	0.535861
chr1:200539038-200544819	-1.34544	0.603633
chr19:34887205-34887562	-1.34105	0.486421
chr2:105705441-105713782	-1.34092	0.487064
chr11:64846824-64847259	-1.33743	0.605989
chr19:16643408-16646447	-1.33553	0.352896
chr12:936207-939326	-1.33454	0.547737
chr16:354303-364683	-1.33108	0.608539
chr11:62650379-62653080	-1.32737	0.49256
chr17:15534932-15535988	1.32653	0.549231
chr2:203760787-203760942	-1.32343	0.490385
chr3:180651121-180675716	-1.31434	0.439496
chr5:78692645-78752841	-1.31235	0.553367
chr22:41542742-41546202	-1.30138	0.502475
chr8:122640953-122641580	1.30055	0.334161
chr2:230723487-230744844	-1.2951	0.616613
chr17:80721840-80739597	-1.29104	0.498981
chr1:23356961-23377013	-1.29094	0.506086
chr15:83819966-83832827	-1.28878	0.505929
chr20:47701819-47704643	-1.27892	0.508026
chr22:42605656-42611347	-1.27712	0.568173
chr1:44877652-44878394	-1.27514	0.613624
chr5:139819703-139828890	-1.27374	0.565058
chr5:132431789-132435344	-1.26861	0.453973
chr14:71571951-71572157	-1.26842	0.520914
chr2:44428324-44436466	-1.26598	0.667505
chr18:77170402-77171501	1.26327	0.454335
chr13:21735928-21746820	-1.26253	0.451574
chr1:46032240-46032692	-1.26131	0.62632
chr15:25315266-25324142	-1.26128	0.467979
chr15:41648236-41669502	-1.26011	0.363426
chr17:18769114-18814564	1.2599	0.552963
chr10:24508554-24508838	1.25889	0.672518
chr1:225706899-225755116	-1.25156	0.567402
chr7:23552512-23562051	1.24603	0.567906
chr7:121738503-121773788	-1.2395	0.636088
chr19:15479045-15484151	-1.23493	0.453265
chr13:99109421-99171727	-1.23312	0.434429
chr13:30097402-30110339	-1.2314	0.676103
chrX:154004461-154004599	-1.23065	0.478727
chr5:115811240-115815973	-1.23058	0.579345
chr18:23658039-23664139	-1.2292	0.639
chr3:47882366-47884745	-1.22919	0.636186
chr11:34144005-34145947	-1.22618	0.640895
chr16:74919550-74937998	1.22241	0.537083
chr6:43465618-43471444	1.22189	0.571333
chr6:76376427-76407233	-1.21962	0.638134
chr22:23634727-23637342	-1.20488	0.548595
chr12:124968141-124971114	-1.20449	0.541378
chr6:18237611-18237747	-1.20209	0.483249
chr17:80051094-80051295	1.19781	0.679806
chr3:47702783-47762225	-1.1955	0.543027
chr4:42003632-42025401	1.19116	0.58927
chr1:8075554-8085499	1.19083	0.501453
chr3:49005966-49017929	-1.19074	0.480476
chr12:1299024-1299218	-1.18441	0.550818
chr10:96354451-96356868	-1.18212	0.688424
chr3:139094374-139097031	1.18073	0.69147
chr11:18422383-18427119	-1.17841	0.5002
chr15:57838273-57838437	-1.17644	0.598911
chr1:167353093-167353188	-1.1758	0.690011
chr6:15487537-15487773	-1.17521	0.549118
chr2:29135455-29140861	1.17402	0.507461
chr5:74109664-74137504	-1.16197	0.598066
chr3:49362134-49363278	-1.15973	0.539522
chr12:123983090-123984083	1.14992	0.696738
chr9:130270700-130279298	-1.14943	0.527319
chr20:2446353-2448404	1.14784	0.436282
chr17:38447309-38457282	-1.14546	0.551566
chr15:78837210-78839040	-1.14156	0.663332
chrX:41002543-41027471	1.14068	0.495704
chr10:62551647-62552047	-1.13743	0.550621
chr20:47688822-47706283	-1.13295	0.7008
chr2:54125006-54127154	-1.13116	0.610511
chr20:31383214-31385105	-1.13043	0.616454
chr2:120885263-120932580	1.12824	0.613518
chr12:125292306-125302253	-1.12518	0.612935
chr1:17232-17368	-1.12198	0.569994
chr10:135123667-135123792	-1.11918	0.618421
chr17:47118739-47119739	1.11689	0.706976
chr17:34171681-34171966	-1.11354	0.393658
chr5:74639677-74640157	-1.10972	0.620064
chr16:58568050-58568299	-1.09993	0.624292
chrX:53562344-53563213	-1.09935	0.576473
chr14:93760203-93762503	1.09504	0.608665
chr12:53416276-53428493	-1.09273	0.628123
chr15:48458129-48461036	-1.09095	0.623107
chr1:21220009-21231464	-1.08654	0.627098
chr11:41244346-41244558	-1.07683	0.683433
chr17:54972703-54978939	1.07218	0.585559
chr8:101730000-101730116	-1.07071	0.626724
chr9:109765574-109765707	1.06699	0.542427
chr14:72054287-72056087	-1.06619	0.717726
chr19:34954930-34957919	-1.06473	0.576087
chr1:94650897-94652153	-1.06315	0.718499
chr1:236734650-236740249	1.06043	0.499789
chr19:19636990-19638579	-1.06032	0.687032
chr16:70310388-70316687	-1.05917	0.630224
chr22:17956629-17956724	-1.05525	0.637713
chr11:3724001-3724122	-1.05438	0.601063
chr16:49557534-49559405	-1.05128	0.721523
chr12:32866142-32871697	1.0477	0.510577
chr16:11969617-11990642	-1.04515	0.691568
chr19:17670119-17671274	1.04387	0.600526
chr19:8520288-8528570	-1.04176	0.471127
chr22:46088875-46125470	1.03399	0.546957
chr7:100466116-100466488	1.03255	0.628863
chr1:10463127-10468197	1.03203	0.728856
chr11:18105081-18111057	-1.02446	0.56188
chr6:34100754-34101636	-1.02153	0.698195
chr1:155638417-155649303	-1.02025	0.729449
chr19:42409911-42410955	1.01291	0.470704
chr22:41657449-41677086	-1.01257	0.652092
chr3:47752172-47770584	-1.01245	0.606262
chr10:74831786-74833585	1.01226	0.653067
chr1:21267983-21276604	-1.00662	0.602577
chr1:76255847-76256141	-1.00226	0.651607
chr19:11106888-11113835	-1.00117	0.660289
chr16:74666420-74670475	-1.00087	0.705107
chr7:74471635-74474581	-1.00048	0.660517
chr7:74771833-74774779	-1.00048	0.660517
chr4:154271215-154279774	0.997658	0.650679
chr4:24556347-24572470	-0.995349	0.608075
chr2:238256449-238262046	0.978393	0.742322
chr15:59175824-59186392	-0.974463	0.579146
chr15:44106698-44107272	-0.970425	0.742235
chr17:34161569-34165557	0.963556	0.74558
chr11:68341576-68343511	-0.962187	0.536404
chr16:11979037-11990642	-0.958339	0.745346
chr16:11988810-11990642	-0.958339	0.745346
chr16:70076253-70076906	0.953894	0.515822
chr2:173429230-173429801	0.948754	0.67038
chr9:134312006-134319715	-0.948408	0.625557
chr8:95690430-95705055	-0.945436	0.676602
chr10:114724314-114799885	0.944548	0.722473
chr3:52771601-52773650	-0.943962	0.72108
chr17:66526060-66526142	0.942795	0.751243
chr8:48839753-48843347	0.942795	0.751243
chr4:54294193-54310270	0.942795	0.751243
chr17:33997875-34001340	-0.939906	0.606612
chr3:170077486-170109048	-0.938004	0.546233
chr9:139106999-139108568	-0.935917	0.678278
chr1:55340765-55341720	-0.935714	0.679813
chr4:79238521-79238662	-0.933795	0.596495
chr9:74481714-74489999	-0.93247	0.752019
chr19:38633212-38643607	-0.92746	0.636271
chr7:128640482-128655189	-0.926736	0.753501
chr14:100551023-100563995	-0.920583	0.557537
chr20:62559687-62562375	-0.919641	0.542866
chr10:61592282-61612460	-0.918216	0.559881
chr12:46622935-46637097	-0.913196	0.556511
chrX:138897036-138908982	-0.898167	0.6443
chr1:32620188-32636807	0.897002	0.617551
chr7:72396799-72411055	-0.89577	0.682367
chr3:132202218-132203516	0.894245	0.583778
chr19:49845694-49863338	-0.893097	0.598663
chr6:144086397-144086935	-0.891325	0.64728
chr14:93481540-93483146	-0.891325	0.693577
chr1:8926337-8926560	0.890331	0.577212
chr19:41798149-41798416	0.888301	0.68806
chrX:106884131-106890995	0.886098	0.680202
chr3:37544668-37559100	-0.876648	0.644677
chr1:10179570-10190871	-0.867466	0.659794
chr2:55559701-55562300	-0.861295	0.704954
chr19:1576820-1578537	-0.859588	0.588206
chr7:155465560-155473602	-0.852368	0.704022
chr6:136704808-136710655	0.851566	0.773388
chr2:207988497-207989128	-0.851425	0.665796
chr6:163876310-163899928	-0.848068	0.679394
chr20:60705585-60705747	-0.846839	0.586024
chr4:54292038-54294350	-0.839727	0.71071
chr16:22497150-22500636	-0.838215	0.636385
chr17:79667496-79668161	-0.837872	0.605221
chr11:75111737-75113490	-0.834171	0.703884
chr2:25468888-25471121	-0.833703	0.706502
chrX:130877123-130928494	-0.832245	0.75736
chr9:135150642-135161881	0.828329	0.780586
chr6:151330954-151358253	-0.827295	0.754569
chr5:457003-462422	-0.826901	0.779428
chr1:29481207-29481422	0.825096	0.501509
chr12:12397195-12397589	-0.824864	0.706811
chr16:22477013-22490452	-0.823143	0.711767
chr3:53276140-53276258	-0.816625	0.600945
chr5:115824583-115827526	-0.815508	0.782401
chr2:74604558-74605372	-0.815171	0.674048
chr1:45241812-45242043	-0.811508	0.713877
chr18:29099765-29099900	-0.811227	0.761622
chr19:19603114-19603521	0.810158	0.712975
chr17:8421948-8424603	-0.809492	0.582665
chr14:69387722-69392389	0.808619	0.536885
chr19:15297688-15303330	-0.806159	0.63061
chr22:17956629-17984048	-0.802088	0.785908
chr3:124538585-124540321	-0.801492	0.710939
chr4:1895456-1936989	-0.799369	0.786619
chr17:42286719-42287602	-0.796031	0.699536
chr5:79441912-79454785	0.794497	0.78949
chr14:99924615-99932150	0.793476	0.619479
chr1:224142178-224149975	0.793107	0.721248
chr16:3799627-3808973	0.78786	0.726677
chr13:46577273-46616410	0.787764	0.58947
chr2:108998217-108999966	0.784512	0.760797
chr16:30780506-30780719	-0.784106	0.769221
chr6:3155858-3155969	-0.783898	0.691326
chr16:28411697-28411807	-0.780681	0.660326
chr17:7792981-7794382	-0.777926	0.762229
chr11:119155678-119156276	-0.777378	0.771652
chr16:47001424-47002076	-0.77528	0.757162
chrX:322139-322325	-0.77142	0.793937
chr11:64535038-64537880	-0.770484	0.624631
chr3:33450727-33467233	0.770483	0.664466
chr13:111353784-111357918	-0.767986	0.76418
chr2:232196504-232209802	-0.766925	0.795115
chr5:34686976-34757703	0.758292	0.737302
chr2:240929490-240961757	-0.757675	0.67466
chr9:92220346-92220795	-0.754313	0.740393
chr2:217012805-217026771	-0.744335	0.777369
chr6:90403792-90403902	-0.737889	0.742734
chr8:61728945-61741365	-0.732925	0.700661
chr5:176378474-176409624	-0.730653	0.80464
chr4:99955380-99970027	0.728759	0.711171
chr11:64536694-64540977	-0.726919	0.681354
chr17:45741524-45748198	-0.723712	0.692217
chr9:100919741-100919942	0.723613	0.789749
chr12:123062218-123065217	-0.722574	0.806765
chr5:882598-882812	-0.72238	0.636751
chr6:161443041-161455481	-0.718989	0.807322
chr16:68862076-68867456	-0.718591	0.751683
chr5:98224779-98228417	0.71577	0.745602
chr17:45745551-45748198	0.715156	0.658819
chr10:96336418-96354611	-0.714365	0.808926
chr9:134497182-134504641	-0.71251	0.756353
chr11:118625413-118629611	0.709403	0.774368
chr8:48752576-48798708	-0.70695	0.731948
chr2:217002829-217006042	-0.70638	0.695854
chr17:61896152-61896294	0.703818	0.813016
chr18:21644103-21663045	-0.703448	0.789408
chr1:171481170-171491398	0.702531	0.762323
chr2:171906323-171917666	-0.698322	0.722638
chr19:19584841-19603521	-0.69819	0.795196
chr9:86591909-86593367	-0.697202	0.688892
chr10:35351887-35360267	0.682974	0.701233
chr20:31374307-31383500	-0.681322	0.799706
chr5:172359438-172362313	0.678638	0.735513
chr8:11666302-11696082	-0.676239	0.730288
chr5:74096704-74137504	-0.673574	0.766892
chr20:31369158-31390276	-0.673405	0.664325
chr12:42858196-42864161	0.673299	0.75653
chr16:28391296-28391459	-0.662851	0.732977
chr16:28746493-28746656	-0.662851	0.732977
chr17:26678689-26680817	-0.661944	0.798943
chr16:81705570-81705675	-0.660816	0.692644
chr11:32953288-32956981	0.659042	0.735067
chr7:75957811-75958024	-0.65706	0.807092
chr1:155734790-155737332	-0.650752	0.771645
chr2:183817132-183848110	0.64529	0.740806
chr1:171537385-171556890	-0.645276	0.807449
chr5:149827147-149827298	-0.644104	0.722752
chr5:38523520-38530768	-0.64316	0.745684
chr11:47752925-47774654	0.635719	0.726098
chr16:2816231-2816399	-0.634773	0.81517
chr20:50329504-50346517	0.627223	0.750523
chr7:66415938-66423186	-0.619479	0.715548
chr22:21841088-21842670	0.614556	0.781896
chr16:80718434-80719026	-0.614395	0.783429
chr1:46032240-46032360	0.614007	0.754688
chr9:6880011-6893232	-0.612077	0.835954
chr4:436206-436458	-0.60791	0.817582
chr19:48630533-48631277	-0.607085	0.788768
chr19:11446122-11446459	-0.604896	0.791762
chr12:69656152-69656342	-0.599843	0.761514
chr1:22181796-22182085	0.597957	0.763058
chr7:137569740-137570248	-0.59286	0.841052
chr12:121004627-121009094	0.587595	0.793443
chr2:128747137-128750882	-0.587226	0.791726
chr17:20914463-20921424	-0.583289	0.713025
chr3:47762155-47814426	-0.577851	0.844696
chr6:166574324-166576111	-0.577386	0.845161
chr9:96289436-96294611	-0.570087	0.741604
chr11:587258-597570	-0.568447	0.74396
chr3:183471913-183474477	-0.566767	0.77192
chr2:36744469-36744685	0.563125	0.744245
chr5:82779331-82808215	-0.557512	0.836184
chr6:7899808-7904956	0.556704	0.769616
chrX:102094728-102120080	0.556562	0.851592
chr12:129283803-129285554	0.556562	0.851592
chr21:34906884-34911662	-0.555521	0.747352
chr5:137346696-137347634	0.554523	0.80469
chr7:5643493-5643661	-0.545204	0.777217
chr22:29095825-29130715	-0.542688	0.778941
chr1:11133990-11137005	0.540925	0.834588
chr15:78398080-78398276	0.540016	0.84016
chr5:64096074-64100213	0.538324	0.781406
chrX:76909625-76912139	0.536693	0.763061
chr1:29474591-29481422	-0.536416	0.813444
chr1:21097422-21100103	-0.535105	0.755654
chr1:115267841-115282511	0.530659	0.767109
chr3:127787478-127806651	-0.530107	0.857738
chr9:94991282-95015735	-0.528263	0.840108
[truncated: 247 more rows]

## Sheet: Table S3 (CLR ECs)
circRNA	log2FC	P value	adj. P value
chr16:66437466-66437690	3.0489	1.44514e-11	4.94094e-08
chr11:65267990-65268121	2.89349	1.53772e-09	2.62873e-06
chr13:110829231-110829384	0.0328197	9.33402e-09	1.06377e-05
chr13:110822893-110823034	0.112864	1.52285e-08	1.30166e-05
chr13:110822055-110823079	0.140221	1.01847e-07	6.72028e-05
chr17:57430575-57430887	0.389151	1.17934e-07	6.72028e-05
chr1:22160308-22162130	0.0417233	1.67346e-07	8.17367e-05
chr1:22216473-22217187	0.0562852	1.99434e-07	8.52332e-05
chr1:22191777-22192302	0.068426	6.18641e-07	0.000235015
chr1:22214430-22222459	0.0378944	1.17212e-06	0.000400747
chr7:97557393-97558089	-3.33083	1.64806e-06	0.000474962
chr5:151051133-151052777	0.0617384	1.66702e-06	0.000474962
chr1:22205069-22205614	0.0189376	1.47457e-05	0.00386739
chr1:22181796-22182085	0.0430962	1.5836e-05	0.00386739
chr13:110838731-110838900	0.0503991	1.75715e-05	0.00400512
chr1:22165317-22166510	0.0355627	1.9633e-05	0.00419533
chr13:111121563-111121671	0.0299206	2.19968e-05	0.00442395
chr6:4891946-4892613	0.935877	2.54145e-05	0.00482735
chr1:22169262-22170792	0.0109164	3.27178e-05	0.00588747
chr1:22206599-22207995	0.0378471	3.55683e-05	0.0060804
chrX:2644300-2656297	0.0290063	4.95902e-05	0.00807376
chr13:110838731-110844631	0.028542	7.4633e-05	0.0115986
chr1:22204678-22205614	0.0216662	0.00010106	0.0150228
chr5:95091099-95099324	0.339738	0.000122083	0.0173917
chr11:65267972-65268121	1.47343	0.00019466	0.0266217
chr22:51153344-51160865	0.157456	0.000211027	0.02775
chr2:96500106-96500313	0.9171	0.000247309	0.0310456
chr1:22178038-22203145	0.00949007	0.000262719	0.0310456
chr10:17271339-17271531	1.60663	0.000268544	0.0310456
chr3:129304794-129305562	0.115158	0.000272409	0.0310456
chr4:55971998-55987357	0.0143787	0.000282182	0.031122
chr11:65267869-65268112	2.10012	0.000305745	0.0314755
chr4:186535984-186536313	0.0504689	0.000310696	0.0314755
chr13:110844560-110847465	0.00953034	0.000313006	0.0314755
chr3:129302409-129308370	0.100218	0.000369626	0.0361071
chr19:17670119-17671274	0.0980873	0.000435527	0.0402975
chr9:35685265-35685548	0.0825353	0.000444363	0.0402975
chr22:36690152-36690278	1.45618	0.000447881	0.0402975
chr11:70265851-70267686	0.16848	0.000465482	0.0403044
chr6:166829529-166829724	1.90269	0.000471534	0.0403044
chr5:21491429-21497305	-1.94955	0.000500967	0.0417758
chr10:30315031-30318795	0.0769588	0.000558602	0.0454729
chr5:138117611-138160488	0.136437	0.000611531	0.0486238
chr1:36644285-36645158	0.0406032	0.000705311	0.0548058
chr12:27786294-27788048	0.0986714	0.000873144	0.0645563
chr22:38888060-38897285	0.0746713	0.000882167	0.0645563
chr13:111082747-111088714	0.0795673	0.000887437	0.0645563
chr4:140599696-140625350	0.229586	0.000980921	0.0688724
chr1:22201383-22202240	0.00591531	0.000987057	0.0688724
chr11:124761194-124761458	0.0894824	0.00102092	0.0698106
chr11:65267115-65267243	2.08733	0.00104352	0.0699566
chr13:111857635-111862349	0.141832	0.00107563	0.0707229
chr8:37686405-37687532	0.0993016	0.00118434	0.0738265
chr11:12495291-12495530	0.195388	0.00118513	0.0738265
chr6:166829529-166829653	1.489	0.00118762	0.0738265
chr2:197135916-197172809	0.184081	0.00122426	0.0739715
chr17:62542380-62574694	0.0549371	0.00123322	0.0739715
chr13:110862326-110862559	0.0211292	0.0014312	0.0843646
chr3:58131647-58135954	0.277301	0.00146809	0.0843646
chr1:43782869-43783743	0.0412335	0.00148091	0.0843646
chr2:111212427-111213132	0.178606	0.00150519	0.0843646
chr10:92678621-92680105	0.0638787	0.00158216	0.0868045
chr1:22181103-22182405	0.0367638	0.0015995	0.0868045
chr11:65272657-65272846	2.33459	0.00167353	0.0889334
chr3:49159116-49159518	0.105985	0.00169075	0.0889334
chr2:71753349-71766369	0.120749	0.00173419	0.0893346
chrX:139865879-139866261	1.01172	0.00175063	0.0893346
chr11:74989652-74989788	0.0445114	0.00180827	0.0909186
chr2:160019793-160027316	0.34252	0.00184691	0.0915159
chr20:31368123-31375257	-0.00696395	0.00192751	0.0941451
chr9:132662243-132662826	0.210718	0.00214235	0.103165
chr11:82560090-82571159	0.0418271	0.00218085	0.10356
chr8:11703169-11710988	0.0479268	0.00221131	0.103568
chr1:70712500-70715730	0.144555	0.00225048	0.103978
chr1:22186058-22186495	0.0170132	0.00232313	0.105306
chrX:139865879-139866225	0.88293	0.00234882	0.105306
chr2:109288780-109289485	0.0450383	0.00240498	0.105306
chr5:55259179-55264224	0.27942	0.00242188	0.105306
chr11:65267946-65268121	1.9187	0.00243323	0.105306
chr10:111876016-111882050	0.103617	0.00258454	0.110457
chr1:22202355-22202877	0.00402054	0.00273805	0.115573
chr1:22154522-22155572	0.0708549	0.00278079	0.115945
chr6:144750716-144757165	0.107009	0.00288432	0.118813
chr6:168307850-168363247	0.144539	0.00303341	0.123259
chr2:188348850-188361805	0.0059351	0.00306537	0.123259
chr9:101747846-101749650	0.0374958	0.00310039	0.123259
chr13:110844560-110855954	0.00449473	0.00325527	0.124472
chr3:121354581-121356103	0.278666	0.00326624	0.124472
chr5:38971978-38982138	0.220129	0.00330499	0.124472
chr5:141037931-141038046	0.126627	0.00330915	0.124472
chr13:110815809-110818650	0.00986842	0.00331294	0.124472
chr8:48882357-48888408	-0.083051	0.00336273	0.124969
chr18:9525717-9525849	0.277876	0.00346743	0.127475
chr21:27347382-27348341	0.00955319	0.0035448	0.128933
chr10:15317853-15326104	0.159435	0.00372029	0.132501
chr20:31368123-31376818	-0.0250172	0.00372042	0.132501
chr20:34319862-34328519	0.074617	0.00383518	0.13518
chr11:2156596-2156759	0.0376887	0.00388743	0.135624
chr17:1540002-1540356	0.072525	0.0040526	0.139958
chr13:99481560-99498245	0.144659	0.0041758	0.142771
chr13:28979916-29041754	0.0236691	0.00433002	0.145034
chr11:62288694-62289078	0.296294	0.00433987	0.145034
chr19:17471336-17477004	0.0282628	0.00436927	0.145034
chr15:41227095-41229724	0.0451183	0.0046919	0.153655
chr8:6366452-6371365	0.0406044	0.00477822	0.153655
chr13:72131155-72147144	0.166292	0.00478598	0.153655
chr17:62579578-62594608	0.0448293	0.00480874	0.153655
chr2:36623756-36623930	0.035654	0.00496677	0.157235
chr4:177632652-177650900	0.240245	0.00503212	0.157842
chr2:36749234-36764689	0.0516324	0.00512035	0.15915
chr2:216289816-216293061	0.00764081	0.00537785	0.165208
chr3:37544668-37559100	0.125535	0.00545848	0.165208
chr1:47840580-47840965	0.0746916	0.00550712	0.165208
chr8:37686405-37691646	0.0298615	0.00556199	0.165208
chr17:48267219-48267469	-0.0987481	0.0055918	0.165208
chr13:28959021-28971205	0.0262311	0.00568061	0.165208
chr13:29001295-29041754	0.0264232	0.00575154	0.165208
chr13:111009818-111009899	0.00379223	0.00580482	0.165208
chr19:17471336-17471641	0.0164534	0.00581735	0.165208
chr7:72873865-72884813	0.232153	0.00583777	0.165208
chr10:15290637-15296878	0.194892	0.00584678	0.165208
chr11:124624536-124626226	0.0587347	0.00606217	0.16989
chr10:17271733-17271937	1.32018	0.00622529	0.173043
chr1:22188249-22191858	0.00624044	0.00639633	0.174153
chr1:183083665-183084772	0.236737	0.00642876	0.174153
chr10:15170348-15183556	0.273339	0.00644735	0.174153
chr15:86207793-86213061	0.107096	0.00648805	0.174153
chr1:22213912-22214167	0.133651	0.00652325	0.174153
chr19:10939711-10941054	0.0575884	0.00666576	0.174153
chr6:151130240-151130870	0.159329	0.00666816	0.174153
chr17:80207306-80210480	0.0731797	0.00667273	0.174153
chr3:30686238-30715738	0.0655208	0.00672536	0.174197
chr10:105200157-105200338	0.130354	0.00688254	0.176928
chr15:25304301-25307235	-0.547618	0.00693496	0.176945
chr12:97886238-97954825	-1.01675	0.00719313	0.17808
chr22:38890025-38897285	0.138351	0.0072436	0.17808
chr2:100078957-100081447	-0.261327	0.00734369	0.17808
chr10:82266983-82269227	0.0907846	0.00735196	0.17808
chr6:26056122-26056299	-1.39614	0.00737845	0.17808
chr2:36668400-36691798	0.0186358	0.00737939	0.17808
chr2:202010100-202014558	0.159915	0.00740155	0.17808
chr19:42409911-42410955	0.0688985	0.0074228	0.17808
chr4:83769956-83803093	0.0460568	0.00744823	0.17808
chr7:73800850-73803589	0.21087	0.00773752	0.183
chr11:65267905-65268121	1.36617	0.00776877	0.183
chr1:44071910-44072129	0.0199152	0.00783865	0.183
chrX:139865636-139865879	0.926355	0.00786809	0.183
chr11:128354717-128360471	0.0528867	0.00800065	0.184826
chr5:151052702-151054205	1.51207	0.00816906	0.18745
chr15:91030185-91034777	0.0531451	0.00836746	0.190205
chr1:51887457-51913807	0.0967891	0.0084004	0.190205
chr21:39772495-39775631	0.0676052	0.00846286	0.190359
chr11:62292887-62293109	0.924591	0.00858322	0.191422
chr8:19805690-19813594	0.0100485	0.00862319	0.191422
chr16:70176136-70177561	0.234939	0.00867807	0.191422
chr20:47361561-47364417	0.0433251	0.00878823	0.192609
chr7:137569740-137570248	0.0903745	0.00891148	0.194066
chr16:47531309-47537001	0.156812	0.00899573	0.194661
chr10:32308785-32326535	0.0474681	0.0091557	0.194698
chr20:17640309-17640459	0.853324	0.0092412	0.194698
chr13:110895021-110895081	0.00550971	0.00927103	0.194698
chr6:166843940-166845978	0.361994	0.00927867	0.194698
chr20:17640249-17640459	0.768893	0.00932025	0.194698
chr2:188348850-188394212	0.0145913	0.00933914	0.194698
chr2:160035066-160042410	0.139999	0.00946059	0.194822
chr6:7861683-7862731	0.0464123	0.00968507	0.194822
chr3:58080562-58083704	0.0343784	0.00969381	0.194822
chr21:34787194-34793992	0.0873406	0.00970587	0.194822
chr2:36623756-36706837	0.0267625	0.009788	0.194822
chr1:16090990-16101291	0.0626013	0.00983134	0.194822
chrX:139865419-139865879	0.829088	0.00990811	0.194822
chr12:95879654-95889874	0.18582	0.00992393	0.194822
chr6:90052042-90053475	0.0668245	0.00995782	0.194822
chr11:46403843-46404298	0.0246257	0.0100111	0.194822
chr16:50655512-50666319	-0.0108776	0.0100128	0.194822
chrX:147743428-147744289	0.610491	0.0101076	0.194822
chr2:36744469-36744685	0.121682	0.0101658	0.194822
chr15:30024636-30064369	0.0726354	0.0102063	0.194822
chrX:139866135-139866531	-1.24467	0.0102321	0.194822
chr7:134613504-134625988	0.0731971	0.0102981	0.194822
chr6:7899808-7904956	0.0122848	0.0103367	0.194822
chr17:33997875-34001340	0.159257	0.0103708	0.194822
chr19:2076809-2078678	0.0536385	0.0104837	0.195868
chr2:24493539-24498718	0.124705	0.0106803	0.197796
chr12:133365612-133398897	0.151653	0.0107199	0.197796
chr11:65373231-65375919	0.0713946	0.0107605	0.197796
chr12:69214104-69218431	0.040302	0.0108308	0.198025
chr8:12945995-12946213	0.0994022	0.0111704	0.202674
chr7:5352133-5353494	0.0768627	0.0112037	0.202674
chr1:208062505-208062966	0.024045	0.0115792	0.208365
chr2:102472438-102476326	0.0825444	0.0116875	0.209213
chr9:137619111-137620653	0.104275	0.0118578	0.209849
chr2:233684536-233684695	0.179532	0.0119643	0.209849
chr1:21573713-21582631	0.0777602	0.0119738	0.209849
chr10:13701322-13717044	0.137542	0.0120258	0.209849
chr15:48826276-48826402	0.445937	0.0120741	0.209849
chr11:62289318-62289702	1.03007	0.0120913	0.209849
chr17:79817056-79817263	0.0311273	0.0121929	0.210092
chr9:92220581-92220795	-0.0809864	0.0122282	0.210092
chr9:101829163-101830952	0.0979386	0.0125055	0.212738
chr5:177631815-177632047	-0.0100448	0.0125067	0.212738
chr8:11710118-11710988	0.0330943	0.0126842	0.214689
chr4:55968528-55968634	0.00864688	0.012759	0.214891
chr13:29001888-29002058	0.133342	0.0128281	0.214925
chr6:90463230-90472249	0.201186	0.012991	0.214925
chr3:149289443-149290787	0.0179297	0.0130261	0.214925
chr13:111117751-111117953	0.00668201	0.0130268	0.214925
chr2:121043449-121047333	0.0721618	0.0130753	0.214925
chr7:107595911-107596075	0.034641	0.0133485	0.218365
chr3:14860462-14905767	0.02286	0.0134541	0.218731
chr17:16040624-16049862	0.0970773	0.0134987	0.218731
chr19:6222131-6227113	0.176632	0.0135861	0.219107
chr16:50655512-50655619	-0.0240401	0.0137175	0.219415
chr2:121036193-121038483	0.137963	0.0137335	0.219415
chr19:11324950-11326603	0.050751	0.0138426	0.219453
chr4:77951935-77952123	0.0542124	0.0138642	0.219453
chr10:15177272-15183556	0.23485	0.0141091	0.222299
chr19:536242-537147	0.039348	0.0142902	0.22412
chr13:25015983-25067871	0.17827	0.0144007	0.224353
chr10:120809312-120810145	0.040787	0.0144363	0.224353
chr11:70263118-70265962	0.154448	0.0146808	0.226961
chr6:144858717-144860579	0.104863	0.0147369	0.226961
chr20:60887228-60888066	0.0551339	0.0148893	0.227476
chr17:80046265-80047048	-0.0148305	0.0149034	0.227476
chr19:1251837-1254477	0.0313264	0.0153362	0.230904
chr13:110822893-110827068	0.0243426	0.0153717	0.230904
chr16:50642204-50655619	-0.0294853	0.0154102	0.230904
chr5:132232014-132235333	0.171744	0.0154584	0.230904
chr11:9769404-9770730	0.0827089	0.0155076	0.230904
chr17:27235800-27248826	0.188852	0.015606	0.230904
chr10:70097614-70101608	0.115453	0.0156607	0.230904
chr12:25031463-25047409	0.155177	0.0156682	0.230904
chr8:11702590-11710988	0.0332386	0.0158326	0.232324
chr11:110118427-110150481	0.0288393	0.0160998	0.232654
chr8:68931783-68956825	0.0539341	0.0161937	0.232654
chr7:91924202-91957214	0.072221	0.0162173	0.232654
chr11:85707868-85712201	0.0762301	0.0162571	0.232654
chr1:16770126-16775696	0.0515584	0.0162595	0.232654
chr19:19756682-19757156	0.174721	0.0162997	0.232654
chr1:22180685-22181258	0.00626179	0.0163314	0.232654
chr7:6730715-6730883	0.97105	0.0165145	0.234287
chr13:110830410-110847465	0.0913824	0.0166896	0.235792
chr8:22900650-22900756	0.0129099	0.0168094	0.236228
chr16:58594115-58594266	0.139074	0.0169104	0.236228
chr4:10082980-10100763	0.0276592	0.0169277	0.236228
chr6:144852187-144878447	0.122467	0.0170239	0.236604
chr9:74354978-74355148	0.0778571	0.0171609	0.236991
chr9:33135186-33155516	0.0538388	0.0171903	0.236991
chr2:54891589-54894783	0.0125044	0.0173842	0.238701
chr9:33986757-34017187	0.108568	0.0175401	0.239878
chr3:130711794-130712942	0.0607595	0.0179655	0.244718
chr9:139403321-139418431	0.0157579	0.0180668	0.24512
chr8:453499-454012	-0.574457	0.0182027	0.245988
chr11:9182259-9191496	0.0717248	0.0186873	0.251543
chr2:64083439-64085070	0.145052	0.0187631	0.251572
chr16:87873307-87874761	-0.0209127	0.0189112	0.252568
chr7:6042083-6045662	0.468216	0.0190495	0.252923
chr6:131206235-131230003	0.059083	0.0190929	0.252923
chr9:116356709-116358045	0.0410941	0.0191597	0.252923
chr5:59941318-59941446	-0.146382	0.0193371	0.254063
chr12:111991961-111993723	0.269549	0.0194202	0.254063
chr8:37971709-37991064	0.0894272	0.019469	0.254063
chr22:38889714-38897285	0.0385363	0.0196342	0.255245
chr9:19378365-19378512	0.00730464	0.0197347	0.255579
chr10:33542955-33552801	0.00998254	0.0198119	0.25561
chr16:3900297-3901010	0.132614	0.0199412	0.255965
chr19:45766370-45766625	0.0979455	0.0199891	0.255965
chr14:69387722-69392389	0.0279111	0.0201572	0.257155
chr20:30954186-30956926	0.285077	0.0203035	0.258058
chr2:108998217-108999966	0.203339	0.0204762	0.258503
chr10:70482211-70532856	0.233361	0.0204897	0.258503
chr1:92161228-92224307	0.0921407	0.0207986	0.260261
chr1:23381561-23395644	-0.0420066	0.0208255	0.260261
chr10:33481208-33552801	0.0185838	0.0208574	0.260261
chr1:1414428-1417683	-0.0183987	0.0210926	0.26177
chr10:31662050-31750166	0.108063	0.021181	0.26177
chr8:26439484-26441499	-0.0628135	0.021208	0.26177
chr22:36205826-36206051	0.0541786	0.0214644	0.26316
chr16:74491771-74493687	0.0511318	0.0215054	0.26316
chr2:33768578-33774818	0.203204	0.0215515	0.26316
chr8:145006567-145006729	0.0660581	0.0217557	0.264377
chr4:55976569-55987357	0.033863	0.0218059	0.264377
chr1:16093870-16101291	0.0405716	0.0219787	0.264763
chr19:48221765-48239790	0.110081	0.0219926	0.264763
chr1:35642919-35653691	0.0849398	0.0222008	0.266332
chr2:32142994-32157204	0.453196	0.0225434	0.269497
chr3:152163070-152165562	0.0539545	0.0226933	0.270343
chr19:1249888-1250018	0.0509113	0.0227847	0.27045
chr14:102486229-102486393	0.0549476	0.0229044	0.27045
chr6:144808683-144814592	0.0210552	0.0229396	0.27045
chr11:118461055-118461221	0.0540903	0.0230781	0.271148
chr16:23632682-23637718	-0.371923	0.0232577	0.272322
chr9:136916683-136918712	0.162176	0.0236074	0.2749
chr12:96688776-96691110	0.0493405	0.0236387	0.2749
chr14:23310699-23310848	0.0533172	0.0238321	0.27596
chr12:101790176-101799759	0.126899	0.0238913	0.27596
chr17:48821088-48822174	0.0776431	0.024	0.276283
chr11:65267972-65268102	1.15479	0.0241456	0.277026
chr1:21083658-21106404	0.0876969	0.0244412	0.279254
chr5:10415599-10426634	0.0714723	0.0245031	0.279254
chr12:56547656-56551519	0.135756	0.0246764	0.279444
chr5:38523520-38530768	0.0838736	0.0247722	0.279444
chr2:242572331-242573494	0.188889	0.0248327	0.279444
chr1:179089324-179091002	0.0865794	0.0248468	0.279444
chr10:92677488-92678729	0.0123912	0.0249433	0.279611
chr15:72499467-72511451	0.0436034	0.0250843	0.279717
chr5:151043647-151049345	0.0149773	0.0251407	0.279717
chr17:17696246-17707163	0.066581	0.0251982	0.279717
chr12:46633461-46637097	0.121314	0.0253521	0.280514
chr11:85711685-85718626	0.0703429	0.0255867	0.282196
chr12:109046047-109048186	0.0764683	0.0257189	0.282743
chr12:104376576-104379506	-0.0973152	0.0258339	0.283096
chr3:64579933-64582667	0.0948475	0.0259451	0.283407
chr12:121958787-122016851	-0.0600615	0.0262	0.284827
chr1:21231375-21268823	0.0865851	0.0263178	0.284827
chr7:69364271-69364484	0.102635	0.0263251	0.284827
chr15:40475914-40488975	-0.18431	0.0265833	0.28639
chrX:153593503-153593627	0.0274296	0.0266371	0.28639
chr7:111375109-111377045	0.049995	0.0267459	0.286659
chr5:16689932-16694723	0.0341859	0.0272052	0.289462
chr3:47466974-47476627	0.120797	0.0272558	0.289462
chr4:7840250-7873807	0.0971498	0.0272614	0.289462
chr14:39517855-39536500	0.0708755	0.0274472	0.290423
chr2:223773450-223799405	-0.107376	0.0276329	0.290423
chr22:29815143-29815249	0.204725	0.0276723	0.290423
chr13:111158814-111158953	0.00757443	0.0277134	0.290423
chr22:51117012-51117614	0.0270281	0.0277766	0.290423
chr10:126631025-126631876	-0.494342	0.0279447	0.290543
chr1:154197559-154241430	0.0619436	0.0281482	0.290543
chr7:72865176-72865324	0.127588	0.0282298	0.290543
chrX:130883333-130883486	-0.559526	0.0282377	0.290543
chr14:104219336-104224088	0.0999051	0.0284336	0.290543
chr21:27348266-27369731	0.00532058	0.028505	0.290543
chr1:171548492-171548605	0.0371544	0.0286387	0.290543
chr14:103412804-103416939	0.0436453	0.0286709	0.290543
chr1:51860052-51875368	0.0967545	0.0287087	0.290543
chr3:49362134-49363278	0.204122	0.0287238	0.290543
chr20:47351082-47364417	0.0914898	0.0287739	0.290543
chr11:62502853-62505962	0.12935	0.0288443	0.290543
chr7:50737418-50800065	0.0601707	0.0288929	0.290543
chr5:150503846-150509090	0.0295649	0.0292759	0.292472
chr1:32381495-32385259	0.0404594	0.0292824	0.292472
chr18:9588086-9595100	0.107308	0.0293413	0.292472
chr1:243800912-243859018	0.147799	0.0296865	0.294097
chr1:22172940-22173985	0.215451	0.029691	0.294097
chr8:131164981-131193126	0.221365	0.0299021	0.294097
chr8:68930080-68942893	0.0658002	0.0299106	0.294097
chr2:230672423-230675761	0.199652	0.0299344	0.294097
chr2:201994451-202014558	0.0575029	0.0301294	0.294354
chr18:12308685-12311052	0.0045454	0.0301328	0.294354
chr17:27013671-27014243	0.0355545	0.0303992	0.295643
chr1:183099478-183104291	0.0400931	0.0304377	0.295643
chr1:22168494-22168635	0.019761	0.0306241	0.296188
chr20:29623128-29628331	0.202972	0.0307701	0.296188
chr17:16021201-16024583	0.141312	0.0308673	0.296188
chr6:33366064-33366164	0.140854	0.0309046	0.296188
chr2:113158693-113159425	0.122811	0.0309269	0.296188
chr17:75398140-75398785	0.0631163	0.0311838	0.296729
chr1:22172600-22173092	0.114935	0.0312972	0.296729
chr17:34171861-34171990	-0.7567	0.0313709	0.296729
chr15:86207793-86253876	0.0495661	0.0313925	0.296729
chr2:216292902-216293061	0.0188258	0.0314835	0.296729
chr2:233697566-233704681	0.127514	0.0315042	0.296729
chr11:119103157-119103405	0.114121	0.0316237	0.297037
chr19:14066723-14067334	-0.21466	0.0323244	0.302767
chr13:111111117-111114533	0.0222579	0.032488	0.302767
chr3:50289531-50289970	0.00387967	0.0325452	0.302767
chr9:102907640-102907765	-0.832207	0.032588	0.302767
chr2:102480282-102486877	-0.0889465	0.0326957	0.302915
chr6:144808683-144832259	0.0783709	0.0328066	0.302915
chr10:860681-931700	0.13976	0.0330282	0.302915
chr17:4575408-4575657	0.732696	0.033041	0.302915
chr4:186547985-186583396	0.0499552	0.0330469	0.302915
chr1:22178038-22179325	0.318587	0.0331778	0.303302
chr14:23312918-23313079	0.220488	0.033457	0.30422
chr3:133331232-133343019	-0.152047	0.0335184	0.30422
chr2:68717321-68805135	0.287144	0.0336335	0.30422
chr4:77969601-77987558	0.0737881	0.0337336	0.30422
chr1:21267983-21268823	0.0339313	0.0337766	0.30422
chr7:22259484-22357656	0.0637925	0.0338894	0.30422
chr6:145160308-145161968	0.10688	0.0339681	0.30422
chr17:34171840-34172014	-0.971051	0.0339901	0.30422
chr17:80828099-80851508	0.101601	0.0341406	0.304769
chr9:96289436-96294611	0.112341	0.0344132	0.306345
chr12:122801295-122803895	0.0876757	0.0344963	0.306345
chr10:99223614-99238146	0.142782	0.0348497	0.307941
chr13:107164876-107165160	0.00788902	0.0349179	0.307941
chr6:26056053-26056299	-1.39494	0.0350381	0.307941
chr11:62301176-62301546	0.00793012	0.0350979	0.307941
chr1:156280348-156282012	0.0165245	0.0351263	0.307941
chr8:131088593-131104389	0.0886672	0.0355274	0.31066
chr10:121189886-121207772	0.0514423	0.0356863	0.311254
chr2:242275389-242277205	0.0364292	0.035891	0.312243
chr5:127680076-127686697	0.0486109	0.0359854	0.312269
chr7:23547038-23556147	0.119244	0.0361303	0.312732
chr19:651610-652884	0.0657834	0.0362959	0.313242
chr6:30673012-30673258	-0.952433	0.0364027	0.313242
chr5:1470940-1489973	0.0364631	0.036464	0.313242
chr15:39875817-39876623	0.0373155	0.0367467	0.31488
chr19:10883154-10935897	0.0707162	0.0373506	0.318224
chr8:11667300-11689179	0.110635	0.037385	0.318224
chr3:194147803-194158193	-0.0941158	0.0374162	0.318224
chr15:73854236-73862764	0.0982217	0.0376604	0.318897
chr1:208252604-208257925	0.132512	0.0376819	0.318897
chr1:165712403-165712548	0.0851135	0.0378362	0.319412
chr13:111077299-111082954	0.00222534	0.0380635	0.319692
chr2:232324858-232325275	0.0376205	0.0382063	0.319692
chr2:85270686-85273401	-0.0439687	0.038227	0.319692
chr1:12061457-12062160	0.134457	0.0382434	0.319692
chr6:158449787-158454712	0.0793128	0.0385796	0.320624
chr20:30370051-30385318	-0.0209123	0.0385865	0.320624
chr5:16818117-16877816	0.0482485	0.0386362	0.320624
chr7:29980297-29994976	0.0605238	0.0389143	0.321874
chr20:32661368-32663749	0.0403337	0.0390184	0.321874
chr19:37211211-37211463	-1.01975	0.0390961	0.321874
chr14:35872355-35872566	0.0517534	0.0393172	0.321874
chr12:27802942-27813878	0.0389062	0.0393765	0.321874
chrX:139865879-139866297	0.658339	0.0395198	0.321874
chr2:54874276-54876321	1.05263	0.0395558	0.321874
chr10:73588711-73591005	0.632088	0.0396945	0.321874
chr19:41850651-41850769	0.00841132	0.0399314	0.321874
chr7:107564674-107564834	0.158618	0.0399393	0.321874
chr22:24698162-24709434	0.0981012	0.0399412	0.321874
chr9:67334094-67334983	0.0652158	0.0400209	0.321874
chr20:31368123-31390276	-0.0108899	0.0402191	0.321874
chr6:131276244-131277639	0.104466	0.0402335	0.321874
chr17:30692348-30695033	0.0502668	0.0402855	0.321874
chr10:94366021-94373376	-0.0930839	0.0402934	0.321874
chr8:29927157-29927575	0.0582009	0.0403872	0.321874
chr3:55514812-55514946	-0.0235461	0.0405591	0.322255
chr3:196865092-196867135	-0.0542505	0.0406399	0.322255
chr10:71243446-71258152	0.0362876	0.0407376	0.322255
chr2:33748945-33759467	0.0188108	0.040812	0.322255
chr9:14639893-14680160	0.0399138	0.0411948	0.324528
chr1:100889777-100908552	0.268236	0.0414439	0.325476
chr4:144464661-144465125	0.0780596	0.0415781	0.325476
chr17:34171819-34171990	-0.849416	0.0416859	0.325476
chr5:67522117-67522837	0.0622465	0.0416959	0.325476
chr18:47091686-47095918	0.020705	0.0423182	0.328102
chr6:35195356-35196516	0.251548	0.0423624	0.328102
chr5:149827147-149827298	0.0118479	0.0423999	0.328102
chr21:46910188-46913139	0.0118637	0.0424162	0.328102
chr17:8109808-8111158	-0.0476944	0.0426648	0.328824
chr1:108697604-108728576	0.10392	0.0427051	0.328824
chr11:3800102-3803375	0.0640618	0.0428779	0.328824
chr1:84644859-84650865	0.113849	0.0429501	0.328824
chr2:187500808-187506315	0.0511525	0.0430622	0.328824
chr5:167915606-167924353	0.0303307	0.0430866	0.328824
chr12:98938007-98940225	0.0925669	0.0432152	0.329071
chr1:232619537-232629406	0.0616814	0.0434504	0.32945
chr2:46587776-46588229	0.0365014	0.0435739	0.32945
chr16:72984367-72984864	0.287502	0.0436334	0.32945
chr12:70704674-70731293	-0.106021	0.0436674	0.32945
chr19:50210774-50212096	0.0838073	0.0437469	0.32945
chr13:29001295-29004304	0.00768726	0.0442337	0.332384
chr19:11324950-11328067	0.0410453	0.0443422	0.332469
chr5:167927595-167929110	0.0860643	0.0445125	0.332711
chr17:34171753-34171912	-0.857501	0.0446518	0.332711
chr17:45738484-45742524	0.0260374	0.044816	0.332711
chr11:65266743-65266894	0.62358	0.0448284	0.332711
chr6:17788006-17790141	0.368118	0.0449137	0.332711
chr11:10821636-10823840	0.0414357	0.0450454	0.332711
chr1:207930358-207940540	0.0237415	0.0450594	0.332711
chr6:117840978-117866760	0.110062	0.045153	0.332711
chr13:46577273-46585689	0.078517	0.0454855	0.333827
chr4:96163579-96171818	-0.130128	0.0454997	0.333827
chr15:55964642-55976129	-0.0267174	0.0456794	0.334428
chr19:20216029-20217894	-0.144778	0.0460295	0.33556
chr19:3979326-3979434	0.0149924	0.0460806	0.33556
chr11:65267869-65268102	1.40669	0.0461515	0.33556
chr3:47912302-47919013	0.0379571	0.0464055	0.33556
chr1:46093931-46106075	0.257043	0.0464079	0.33556
chr12:9096000-9096506	-0.073574	0.0464228	0.33556
chr7:5417001-5434226	0.116737	0.0469626	0.338745
chr19:11353734-11361762	0.0419174	0.0471757	0.33898
chr1:1640956-1643839	0.050178	0.0471934	0.33898
chr4:41652409-41652625	0.0704471	0.0475525	0.340391
chr20:39725859-39726977	0.0331262	0.047589	0.340391
chr17:1268152-1268352	0.00472762	0.0478031	0.341136
chr19:17370097-17370831	0.18006	0.047896	0.341136
chr6:144093394-144098520	0.0277839	0.0479925	0.341136
chr4:77976302-77987558	0.034705	0.048106	0.341233
chr1:203676136-203677232	0.0892257	0.0482228	0.341354
chr3:27446320-27463270	0.198163	0.0486882	0.343443
chr1:29481207-29481422	0.116549	0.0487593	0.343443
chr14:20924072-20925019	0.0833764	0.0488658	0.343443
chrX:139866621-139866799	0.12809	0.0490049	0.343443
chr19:2431545-2432521	0.0617357	0.0490203	0.343443
chr14:71428942-71462642	0.113193	0.0493756	0.344676
chr6:144070121-144070202	0.0261235	0.0493978	0.344676
chr10:70532744-70545975	0.164733	0.0496071	0.345049
chr9:135172273-135187243	0.100069	0.0496801	0.345049
chr9:92220346-92220795	-0.0306168	0.0498155	0.345049
chr13:110835530-110835623	0.0182964	0.049855	0.345049
chr1:55330975-55331119	-0.0647815	0.0500166	0.345468
chr2:242285580-242287606	0.0133676	0.0503089	0.346787
chr2:110581798-110582530	0.129526	0.0506029	0.34698
chr4:95561426-95575791	0.0572316	0.0507075	0.34698
chr20:47858429-47858524	0.126143	0.0509852	0.34698
chr2:17876418-17896332	-0.0608692	0.0510191	0.34698
chr5:122881110-122893258	-0.225312	0.0510317	0.34698
chr11:6962801-6977013	-0.391575	0.0510372	0.34698
chr17:73490976-73491480	0.170106	0.0510473	0.34698
chr7:35677959-35709938	0.0708213	0.0511976	0.347311
chr2:32703702-32774548	0.0846466	0.0513825	0.347456
chr2:216272830-216293061	0.00321809	0.0515504	0.347456
chr17:16029395-16029523	0.227434	0.0516016	0.347456
chr15:90984737-90986710	0.0235205	0.0516256	0.347456
chr5:115837905-115840678	-0.0244726	0.05182	0.347475
chr11:64536493-64537525	0.0608916	0.0518785	0.347475
chr8:141889569-141900868	-0.103971	0.0519333	0.347475
chr3:9825711-9825870	0.458328	0.0524347	0.348785
chr20:45905057-45905539	0.106092	0.0524356	0.348785
chr22:17956629-17956724	-0.204345	0.0525395	0.348785
chr5:132034862-132046749	0.329508	0.0526626	0.348785
chr15:76205543-76209735	0.137903	0.0527122	0.348785
chrX:139866135-139866437	0.179173	0.0527412	0.348785
chr17:78896523-78899280	0.246637	0.0530906	0.350051
chr5:14363840-14369632	0.0686902	0.0531372	0.350051
chr16:50655512-50659491	-0.00823409	0.0532596	0.350182
chr9:116276737-116299198	0.0827051	0.0538577	0.353048
chr6:108204191-108204350	0.0679967	0.0539669	0.353048
chr9:131185146-131186893	0.0720134	0.0541033	0.353048
chr1:201459303-201465432	0.0439175	0.0543629	0.353048
chr15:77759436-77764156	0.0867683	0.0545447	0.353048
chr21:47916900-47918746	0.243831	0.0546951	0.353048
chr9:19378365-19378916	0.0108243	0.0547044	0.353048
chr11:65623405-65623713	0.0363415	0.0547115	0.353048
chr19:23541231-23545527	0.399745	0.0550387	0.353048
chr15:83819966-83832827	0.0405888	0.0551907	0.353048
chr9:136901153-136905391	0.11886	0.0553197	0.353048
chr22:29915996-29921935	0.139998	0.0553515	0.353048
chr4:5813558-5813729	0.494437	0.0553755	0.353048
chr9:135158650-135187243	0.0366627	0.0553982	0.353048
chr7:27805452-27809453	0.03486	0.0554067	0.353048
chr6:128643183-128718833	0.0689903	0.0556487	0.353048
chr2:27426646-27427458	0.168364	0.0558603	0.353048
chr6:144835044-144838084	0.0983403	0.05588	0.353048
chr12:27802942-27809663	0.0381706	0.055889	0.353048
chr19:40872325-40872822	0.0293719	0.055924	0.353048
chr1:82408652-82409453	0.0843898	0.0559899	0.353048
chr8:71126137-71128999	0.189835	0.0560269	0.353048
chr2:36744469-36764689	0.0179492	0.0560706	0.353048
chr1:40872407-40875507	0.0888299	0.0565699	0.354922
chr6:157511171-157517449	0.123171	0.0566994	0.354922
chr16:70588348-70589109	0.0470733	0.0567046	0.354922
chr10:75848953-75854219	0.129753	0.0568947	0.354922
chr4:144336629-144336924	0.0653126	0.0569925	0.354922
chr1:52981562-52992045	0.251294	0.0571525	0.354922
chrX:9900214-9907406	0.10153	0.0572385	0.354922
chr11:118650340-118657227	0.0544427	0.0572641	0.354922
chr17:8411871-8413267	0.0695033	0.0573932	0.354922
chr15:59323002-59373483	0.127818	0.0574607	0.354922
chr19:39943995-39944161	0.141899	0.05751	0.354922
chr5:150425421-150429508	0.118922	0.0578692	0.355333
chr9:139407472-139407989	0.0628973	0.0578996	0.355333
chr21:35134226-35144627	0.0328506	0.0580158	0.355333
chr10:64952697-64954135	0.0991852	0.0580532	0.355333
chr3:52538754-52540266	0.0243339	0.0580963	0.355333
chr14:77930940-77932010	0.0906805	0.0585846	0.357645
chr6:18236682-18258636	0.109751	0.0586836	0.357645
chr16:74495991-74496528	0.0944819	0.0590191	0.358031
chr7:74162351-74163788	0.0713435	0.0590561	0.358031
chr2:238664737-238680841	0.0434766	0.059066	0.358031
chrX:200833-209885	-0.0636349	0.0592404	0.358031
chr7:23545364-23556147	0.0678578	0.0592704	0.358031
chr2:204354306-204356042	0.132721	0.0594068	0.358222
chr2:232324862-232325275	0.0387245	0.0596459	0.359031
chr20:47307484-47309328	0.0117415	0.059772	0.359157
chr4:724758-724899	0.0830921	0.0600111	0.359481
chr7:35006505-35013217	0.245482	0.060067	0.359481
chr7:72473543-72474253	-0.143009	0.0601413	0.359481
chr9:125758319-125772807	0.0893258	0.0604248	0.359683
chr19:11218067-11221447	-0.0224805	0.0604454	0.359683
chr9:110062421-110074018	0.0314236	0.060496	0.359683
chrX:153070959-153072295	-0.0227327	0.0606342	0.359683
chr3:43341245-43345284	0.00829889	0.0608037	0.359683
chr14:23310778-23311244	0.0679511	0.0608063	0.359683
chr22:36690137-36690344	0.0428756	0.0616291	0.363311
chr19:11218067-11227674	-0.019386	0.0617175	0.363311
chr7:73752777-73768334	0.0692626	0.0620922	0.363311
chr17:7217609-7217722	0.0699506	0.0621121	0.363311
chr6:148792552-148795358	0.0494196	0.0623057	0.363311
chr17:25631805-25636298	0.110053	0.0623674	0.363311
chr20:47570092-47585814	-0.105072	0.062414	0.363311
chr1:33244982-33248140	0.0927735	0.0624697	0.363311
chr14:20793697-20797532	0.356147	0.0626638	0.363311
chr13:79915257-79918929	0.11112	0.0627787	0.363311
chr13:99449368-99452732	0.0228831	0.062814	0.363311
chr3:171851260-171851336	0.0161989	0.0628399	0.363311
chr8:141874410-141900868	-0.083075	0.0628486	0.363311
chr2:112101637-112125152	0.197891	0.0629074	0.363311
chr13:111111183-111164517	0.651321	0.0630631	0.36352
chr7:148705250-148718239	0.0413148	0.0631561	0.36352
chr12:116434280-116435035	0.133797	0.0634136	0.363816
chr2:64083439-64090062	0.200638	0.0634204	0.363816
chr19:48654488-48654596	0.188062	0.0638402	0.36434
chr5:251106-251583	0.0631493	0.0638457	0.36434
chr2:242092890-242109282	0.313297	0.0639089	0.36434
chr1:85816097-85824530	0.0836171	0.0640979	0.36434
chr5:225997-240591	0.0726923	0.0642024	0.36434
chr7:138199956-138223548	0.0683779	0.0642377	0.36434
chr11:13435076-13466728	0.333053	0.0643277	0.36434
chr20:57470666-57485456	0.00520112	0.0643951	0.36434
chr8:23159539-23160910	0.0781164	0.0644709	0.36434
chr12:51497452-51510203	-0.131306	0.0646151	0.364553
chr10:70520763-70520949	0.103411	0.064726	0.364577
chr18:51690892-51715381	0.0377587	0.0648413	0.364626
chr11:62396665-62397156	0.0530579	0.0651613	0.365824
chr5:142264862-142292858	0.103973	0.0655843	0.366052
chr3:9839342-9841980	0.112499	0.0656346	0.366052
chr1:171492359-171502100	0.0731598	0.0656752	0.366052
chr15:48757764-48760731	0.117213	0.0656768	0.366052
chr6:135287466-135318080	-0.131004	0.0657373	0.366052
chr17:1438475-1461853	0.0458666	0.0659815	0.366154
chr8:38911999-38913291	0.14153	0.0661273	0.366154
chr2:86992149-86993147	-0.127986	0.0662203	0.366154
chr21:30693541-30702014	0.315784	0.0662818	0.366154
chr7:127447537-127528065	0.0436258	0.0663019	0.366154
chr1:186140468-186141263	-0.345406	0.0664447	0.366154
chr11:34113452-34118843	0.0591725	0.0665054	0.366154
chr13:110864763-110866173	0.00317223	0.0672161	0.368031
chr21:42609439-42622828	0.0624366	0.0672408	0.368031
chr14:100803398-100809724	0.04304	0.0672455	0.368031
chr5:78251117-78265015	0.210376	0.0672768	0.368031
chr2:188361607-188361805	0.0442433	0.0674598	0.368443
chr15:83819966-83861060	0.0451998	0.0678077	0.369752
chr7:131195586-131196192	-0.00835472	0.0681858	0.370592
chr20:5154168-5157391	0.146997	0.0682558	0.370592
chr7:50737418-50778687	0.0776616	0.0682869	0.370592
chr1:147229651-147231379	0.0267022	0.0684853	0.37108
chr22:41226843-41244373	0.0371125	0.0687673	0.371832
chr16:249060-258187	0.175757	0.0688417	0.371832
chr7:26232114-26237486	0.0315297	0.0689763	0.371971
chr10:103552595-103570071	0.166715	0.0692169	0.372244
chr5:179225927-179226121	0.0820138	0.0693717	0.372244
chr11:19913979-20005793	-0.0378692	0.0695251	0.372244
chrX:149983334-149984551	0.152084	0.0695553	0.372244
chr8:38314873-38315052	-0.0260795	0.0696683	0.372244
chr1:176050287-176085817	0.133797	0.06968	0.372244
chr7:100466116-100466488	0.0772034	0.0701166	0.373716
chr5:31995681-32000377	0.0431158	0.0702991	0.373716
chr2:87882776-87906288	0.41477	0.0704833	0.373716
chr15:58971322-58974513	0.161803	0.0705615	0.373716
chr10:103557736-103560157	0.116395	0.0705728	0.373716
chr9:139417301-139418431	0.0395872	0.070804	0.373716
chr20:57574397-57574864	0.601835	0.0708047	0.373716
chr7:72302181-72302378	0.157269	0.0708301	0.373716
chr8:52773404-52773806	0.249144	0.0710933	0.374005
chr3:171965322-172016577	0.021061	0.0711037	0.374005
chr1:160201086-160213824	0.0476311	0.0713947	0.374815
chr3:155621651-155629068	-0.0346673	0.0715096	0.374815
chr7:134625842-134635265	0.0466756	0.0715865	0.374815
chr15:63353911-63354844	0.0182145	0.0717184	0.374932
chr3:47956306-47956429	0.0184016	0.0720258	0.375963
chr15:44620882-44624276	0.102711	0.0726861	0.378832
chr20:37464467-37464818	0.0451278	0.0729459	0.379607
chr10:863664-931700	-0.101484	0.0731074	0.37987
chr15:41961025-41962156	-0.47754	0.073339	0.380495
chr2:65318116-65325200	0.0141122	0.0737236	0.381333
chr14:31590588-31598654	0.0364147	0.0737996	0.381333
chr14:21971315-21972024	0.220292	0.0739655	0.381333
chr5:69206201-69212082	-1.04512	0.0740498	0.381333
chr3:42676104-42676858	-0.047678	0.0741754	0.381333
chr16:11647388-11650591	0.268634	0.0742764	0.381333
chr4:10090287-10099515	0.0410016	0.0742812	0.381333
chr2:206590636-206631527	0.0465536	0.0745534	0.381776
chr5:151166132-151175136	0.0417181	0.0746067	0.381776
chrX:139865636-139865861	0.777399	0.0747074	0.381776
chr1:224592131-224612356	0.149417	0.0748143	0.381776
chr20:31376659-31381401	-0.0484604	0.0750247	0.382279
chr9:135150642-135161881	0.11931	0.0753749	0.383492
chrX:139865785-139866279	0.717966	0.0755113	0.383615
chr9:84205719-84235472	-0.123049	0.0756811	0.383792
chr13:114164552-114188555	0.0620332	0.0757706	0.383792
chr4:1219147-1235307	0.107032	0.076707	0.38796
chr5:73136304-73136585	0.106906	0.0770364	0.389051
chr4:160264432-160264556	0.0715893	0.077237	0.389191
chr4:24572276-24578301	0.0574773	0.0773574	0.389191
chr19:3979805-3980977	0.0397267	0.0777098	0.389191
chr17:38209550-38209888	0.209355	0.0777481	0.389191
chr12:49491348-49491888	0.253555	0.0778398	0.389191
chr19:39191673-39195660	0.0481317	0.0779067	0.389191
chr4:187627716-187630999	-0.340441	0.0779554	0.389191
chr2:128922303-128928858	0.138323	0.0781956	0.389191
chr2:128520635-128528578	-0.128953	0.0784273	0.389191
chr17:4910209-4910837	0.0866345	0.078434	0.389191
chr1:39844874-39854330	0.0436602	0.0784663	0.389191
chr11:9228219-9229179	-0.118955	0.0785594	0.389191
chr20:47752369-47782822	0.143884	0.07857	0.389191
chr1:6537086-6537718	0.0403066	0.0787385	0.389191
chr22:19343752-19344574	-0.136463	0.0787716	0.389191
chr1:113464611-113471974	-0.0270402	0.0795369	0.392405
chr7:35919432-35930403	0.0269547	0.0799371	0.392971
chr1:65139030-65141666	-0.144782	0.0799538	0.392971
chr10:116879948-116889297	-0.38239	0.0801094	0.392971
chr1:27267947-27268309	0.0715617	0.0802047	0.392971
chr2:242195598-242195814	0.036072	0.0803042	0.392971
chr19:47421744-47425613	0.164881	0.0803413	0.392971
chr1:17232-17368	0.114032	0.080528	0.393322
chr12:110734403-110765822	0.0596201	0.0809245	0.394439
chr5:59934576-59943360	-0.157738	0.0809875	0.394439
chr2:216259250-216295575	0.0400833	0.0811156	0.394501
chr17:40054883-40061043	0.0427187	0.0814371	0.395103
chr11:125472197-125474142	0.0752578	0.0814706	0.395103
chr17:48796986-48823364	0.0399731	0.0821231	0.396823
chrX:153595099-153595218	0.0300355	0.0822381	0.396823
chr13:28931690-28980031	0.100696	0.0822908	0.396823
chr20:30720815-30730908	0.112198	0.0825443	0.396823
chr18:19348583-19353689	0.0688545	0.0827206	0.396823
chr17:38545767-38546416	-0.070511	0.0827449	0.396823
chr3:149042666-149048206	0.0467022	0.0829258	0.396823
chr12:1192329-1192746	0.0566807	0.0829302	0.396823
chr16:29917108-29917448	-0.469574	0.0829634	0.396823
chr2:224749364-224763787	0.0981705	0.0831453	0.396823
chr10:27420787-27425314	-0.182836	0.0832906	0.396823
chr10:33208812-33224486	0.0114247	0.0833271	0.396823
chr9:131027863-131030803	-0.158012	0.0833677	0.396823
chr2:198353725-198360100	-0.0104934	0.08345	0.396823
chr22:41527391-41537226	0.0352243	0.0837748	0.397814
chr4:108984778-109000770	0.323972	0.0841325	0.398959
chr18:12506475-12535600	0.095307	0.0842885	0.399145
chr1:31528159-31532424	-0.122699	0.0845119	0.399154
chr21:27423315-27425664	0.017902	0.0846715	0.399154
chr8:141799572-141874498	0.0227764	0.0848245	0.399154
chr20:31958304-31960503	0.121033	0.0849328	0.399154
chr2:107446521-107460490	-0.149324	0.0849423	0.399154
chr8:38282026-38315052	0.034794	0.084991	0.399154
chr9:134358096-134358294	0.147209	0.0851308	0.399156
chr7:138209985-138239711	0.105278	0.0852772	0.399156
chr5:145849106-145858216	-0.067653	0.0853415	0.399156
chr4:83795763-83803093	0.0109308	0.0858072	0.400785
chr8:98731276-98731417	0.133409	0.0861241	0.401213
chr2:71778170-71778850	0.0621676	0.0861779	0.401213
chr19:11118577-11123788	-0.0722072	0.0862509	0.401213
chr11:6640006-6640498	0.315351	0.0867129	0.402138
chr12:112326291-112331389	-0.0658115	0.0868732	0.402138
chr2:56145353-56149582	0.0595049	0.086912	0.402138
chr20:3199162-3199640	0.147441	0.086995	0.402138
chr1:180366650-180382606	0.0461657	0.0870378	0.402138
chr1:1735857-1756938	0.00752307	0.0873117	0.402859
chrX:53641494-53652219	0.0843401	0.0875217	0.403284
chr2:37111074-37113969	0.232196	0.087715	0.403631
chr1:183102540-183104291	0.012161	0.0880431	0.404596
chr3:47125209-47139571	0.109324	0.088302	0.405241
chr3:71090478-71102924	-0.458259	0.0884331	0.405299
chr16:68961470-68961986	-0.328821	0.0886313	0.405596
chr3:56626997-56628056	0.327821	0.089034	0.405596
chr3:50289531-50290616	0.00227143	0.0891623	0.405596
chr2:207006664-207009750	0.137111	0.0892582	0.405596
chr15:39874671-39874881	0.26062	0.0893962	0.405596
chr17:57990044-57992064	-0.303088	0.0894521	0.405596
chr20:40161688-40169415	0.136325	0.089556	0.405596
chr3:55521007-55521426	-0.125969	0.0895752	0.405596
chr3:196876613-196888609	-0.0568584	0.089598	0.405596
chr4:170384393-170477246	-0.391031	0.0896844	0.405596
chr8:118810173-118812136	0.0707074	0.0900095	0.406351
chr6:136709530-136710655	-0.0184101	0.0902683	0.406351
chr11:34118025-34118220	0.0200551	0.090342	0.406351
chr16:21629185-21629395	-0.153064	0.0904395	0.406351
chr4:39843567-39865079	0.187201	0.0905006	0.406351
chr5:80419460-80422982	0.248295	0.0905643	0.406351
chr9:139301596-139302390	-0.0779102	0.0908	0.406875
chr1:16237595-16248844	0.0837605	0.0911257	0.407799
chr4:186532933-186551752	0.0429038	0.091496	0.408675
chr2:232323711-232326728	0.0386677	0.0916162	0.408675
chr3:52538754-52539397	0.034218	0.0916799	0.408675
chr1:8421822-8482867	0.0530204	0.0920593	0.409832
chr22:51133202-51137231	0.0206074	0.0927795	0.410996
chr6:47975925-47976850	0.11587	0.0928741	0.410996
chrX:118971719-118972490	-0.0283074	0.093005	0.410996
chr7:111462417-111555959	0.0407216	0.093116	0.410996
chr1:116939219-116940660	0.0656354	0.0931238	0.410996
chr3:139094374-139097031	-0.0499408	0.0931721	0.410996
chr9:131221845-131222945	0.0754403	0.0931782	0.410996
chr12:69207333-69218431	0.0291026	0.0935046	0.410996
chr12:26748397-26755639	0.156861	0.0935235	0.410996
chr1:9800715-9801314	0.0178597	0.093609	0.410996
chr15:72499068-72511451	0.017383	0.0937031	0.410996
chr18:29099765-29099900	0.0934608	0.0937634	0.410996
chr17:39925220-39925929	0.0131544	0.0940933	0.411914
chr6:38649787-38650651	0.10068	0.0942884	0.411957
chr19:13248084-13248389	0.0714089	0.0943441	0.411957
chr14:64908771-64920579	-0.0755064	0.0945541	0.412348
chr17:40068672-40070149	0.048999	0.094765	0.412741
chr1:28800065-28802803	-0.0614606	0.0949168	0.412876
chr11:68571467-68580044	0.104548	0.0950647	0.412994
chr16:31196343-31196445	-0.884747	0.0954061	0.413516
chr7:102180052-102180538	0.035271	0.0954268	0.413516
chr1:155740857-155741008	0.30159	0.0957441	0.414069
chr1:1756835-1770677	0.011148	0.0958981	0.414069
chr8:128902834-128903244	-0.264667	0.095937	0.414069
chr4:4650703-4651269	-0.378594	0.0962735	0.414069
chr4:73950965-73958017	0.37693	0.0963059	0.414069
chr11:65272624-65272759	0.725845	0.0964893	0.414069
chr20:60831112-60847315	0.0853632	0.0968537	0.414069
chr3:195997285-195997412	0.114922	0.0969389	0.414069
chr5:150076352-150078193	0.107034	0.0969794	0.414069
chr7:74612334-74613771	0.0758175	0.0969838	0.414069
chrX:1718084-1718325	0.17463	0.0970075	0.414069
chr3:170077486-170102553	0.0704012	0.0972057	0.414069
chr19:6262238-6270770	0.0315626	0.0972112	0.414069
chr4:103730828-103747793	0.0222293	0.09725	0.414069
chr9:100407398-100408014	-0.102424	0.0976725	0.415351
chr5:179050037-179050165	-0.0244013	0.0980289	0.416349
chr5:102182629-102203097	0.0156317	0.0982402	0.416729
chr5:16694479-16711354	0.0417283	0.0987663	0.417042
chr14:102486229-102489217	0.0602583	0.0987783	0.417042
chr17:79477952-79478134	0.0425082	0.0987793	0.417042
chr15:25320881-25322137	0.162822	0.098802	0.417042
chr14:91755448-91766414	0.117685	0.0992591	0.417775
chr13:48881415-48939107	0.0689836	0.0993889	0.417775
chr16:1365654-1370518	0.0314768	0.0994517	0.417775
chr19:803560-806556	0.0326871	0.0995097	0.417775
chr9:132984928-132988783	0.135836	0.0995867	0.417775
chr3:152132729-152150709	0.0295958	0.100059	0.419244
chr2:36739415-36749456	0.0201197	0.100342	0.419788
chr19:16677342-16678980	0.114442	0.100435	0.419788
chr8:48801078-48805947	-0.0402308	0.100782	0.420507
chr8:1808062-1808350	0.0319393	0.100853	0.420507
chr19:8532385-8539128	0.0606065	0.101158	0.421267
chr13:49688790-49712941	0.078566	0.101721	0.423096
chr16:67070541-67113685	0.1408	0.102432	0.425534
chrX:139865824-139865989	0.486588	0.103111	0.427836
chr11:61089066-61094365	-0.0488979	0.103544	0.429111
chr6:136704808-136710655	-0.032561	0.103854	0.429873
chr5:151179449-151180430	0.051975	0.104164	0.430638
chr10:71136689-71139851	0.0437895	0.104518	0.430881
chr18:77170402-77171501	0.142136	0.104603	0.430881
chr8:61653817-61655656	0.0820902	0.104638	0.430881
chr2:232653398-232659061	0.487511	0.104727	0.430881
chr20:43138531-43140009	0.110109	0.104857	0.430895
chr1:172520651-172560211	0.160277	0.105145	0.431194
chr8:104709313-104778765	-0.0272537	0.105182	0.431194
chr6:31592037-31593091	0.090591	0.105496	0.431583
chr7:24663284-24708279	0.308808	0.105529	0.431583
chr5:141037931-141039493	0.039177	0.105875	0.43225
chr16:68155889-68157024	0.131546	0.105957	0.43225
chr1:25784881-25818075	0.126334	0.10619	0.43225
chr1:31901824-31902385	0.0955513	0.106198	0.43225
chr16:16477520-16477649	-0.833945	0.106362	0.432406
chr10:70404454-70406762	0.223671	0.106569	0.432447
chr6:144808683-144860579	0.00769542	0.106626	0.432447
chr1:154233367-154239044	0.044283	0.106803	0.432651
chr17:4451252-4452737	-0.0837852	0.107115	0.432932
chr2:188361607-188368497	0.00346115	0.107125	0.432932
chrX:130883333-130928494	-0.965939	0.10735	0.433239
chr8:98731276-98735263	0.107386	0.107454	0.433239
chr2:36704031-36749456	0.00896827	0.108	0.434301
chr20:1433137-1438919	0.0594007	0.108013	0.434301
chr20:39721111-39729993	0.0815561	0.108099	0.434301
chr1:222897433-222903519	0.184795	0.10835	0.434522
chr16:89371613-89371752	-0.0919279	0.108481	0.434522
chr15:25304603-25307235	-0.228851	0.108955	0.434522
chr19:50119003-50123734	0.0629015	0.109069	0.434522
chr17:34171681-34171774	-0.501241	0.1091	0.434522
chr2:62099216-62106146	-0.0377758	0.109208	0.434522
chr7:76619585-76645172	0.387862	0.109352	0.434522
chr9:103261046-103271416	-0.06746	0.109403	0.434522
chr15:41756968-41758450	0.0623566	0.109409	0.434522
chr7:98985661-98987635	0.0569717	0.109425	0.434522
chr14:76330009-76368567	0.100707	0.109835	0.435647
chr5:32724803-32739136	0.066775	0.110046	0.435712
chr14:69356855-69360464	0.0520653	0.110107	0.435712
chr13:110804680-110807744	0.0087016	0.110536	0.43665
chr16:68862076-68867456	-0.00820203	0.110612	0.43665
chr4:186573815-186578750	0.0151148	0.110886	0.43665
chrX:139865824-139865917	0.507329	0.110962	0.43665
chr9:134518625-134526336	0.0640949	0.110982	0.43665
chr17:79813328-79817263	0.0201559	0.111262	0.437247
chr1:14099572-14109326	0.151381	0.11223	0.440106
chr17:38551700-38555383	-0.0406105	0.11225	0.440106
chr10:32311775-32317499	0.015781	0.112486	0.440106
chr12:19615443-19667718	0.0868735	0.112504	0.440106
chr2:102460692-102472600	0.0276474	0.11268	0.440289
chr19:52618916-52619084	-0.848613	0.113038	0.441156
chr10:27422967-27425314	-0.128431	0.113196	0.441156
chr16:138696-143323	0.127922	0.113289	0.441156
chr6:74183087-74183377	0.09652	0.113578	0.441507
chr2:122187648-122216551	0.0729939	0.113637	0.441507
chr10:75854028-75855613	0.0344192	0.113851	0.441834
chr5:134099593-134102750	0.103156	0.114053	0.442118
chr1:1647784-1650894	0.0458064	0.114361	0.442807
chr2:189921698-189922153	0.0895291	0.114749	0.443396
chr17:61838273-61842207	0.074107	0.114772	0.443396
chr17:40043851-40048700	-0.0523755	0.115089	0.444015
chr6:117862080-117864374	0.0498795	0.115192	0.444015
chr17:76799466-76800060	-0.288191	0.115459	0.444542
chr7:131193709-131196192	0.0656967	0.115907	0.44506
chr1:171537385-171540560	-0.0466231	0.11598	0.44506
chr11:75279775-75280216	-0.0318531	0.115984	0.44506
chr2:233651859-233660931	0.0463004	0.116421	0.446235
chr3:183432931-183480067	0.0917165	0.117233	0.448142
chr2:10927406-10942766	-0.0330997	0.117326	0.448142
chrX:76918870-76919047	0.152413	0.117342	0.448142
chr19:19112421-19119237	0.185243	0.117555	0.448142
chr16:1798244-1798721	0.175934	0.117573	0.448142
chr1:27440281-27440777	0.162004	0.118074	0.448636
chr18:53017589-53018231	-0.157181	0.118103	0.448636
chr9:74305007-74313120	0.0460822	0.118157	0.448636
chr20:25484587-25507234	-0.0670605	0.118426	0.448636
chr14:78023383-78043258	0.0739643	0.11847	0.448636
chr19:47597226-47597865	0.0818846	0.118491	0.448636
chr1:14104912-14109326	-0.26078	0.118622	0.448636
chr3:145820541-145842016	0.05243	0.118871	0.449082
chr14:102506572-102507010	0.0850777	0.119439	0.450007
chr8:48809720-48843347	0.0821596	0.119799	0.450007
chr17:79660899-79662097	0.0632629	0.119815	0.450007
chr10:73579470-73591677	-0.0207606	0.119858	0.450007
chr2:216273020-216274797	0.0438889	0.119906	0.450007
chr7:26233194-26236101	0.0337004	0.119938	0.450007
chr5:179195850-179198244	0.141684	0.120115	0.450007
chr1:208357844-208391347	0.0196769	0.12017	0.450007
chr6:42571325-42574389	0.163441	0.120447	0.450007
chr17:40024961-40028435	0.0287113	0.120454	0.450007
chr10:126631025-126650977	0.264934	0.120705	0.450007
chr1:201454410-201459472	0.025746	0.120789	0.450007
chr11:120278446-120292561	-0.112572	0.120827	0.450007
chr2:39278284-39294894	0.0978702	0.121203	0.450321
chr19:6418493-6418592	0.0597127	0.121383	0.450321
chr16:16349864-16360988	-0.0594474	0.121392	0.450321
chr13:114149816-114175048	0.0837191	0.121438	0.450321
chr1:155823066-155823597	0.159516	0.121832	0.451161
chr16:88791823-88794069	0.0899977	0.121928	0.451161
chr4:87967317-87968746	0.122528	0.12228	0.451973
chr11:46776437-46782334	0.0963446	0.122459	0.452145
chr16:88723843-88723990	0.106943	0.122885	0.452884
chr16:9023225-9024254	0.104807	0.123246	0.452884
chr14:24566100-24566346	0.0543423	0.123264	0.452884
chr2:197157288-197172809	-0.189924	0.12331	0.452884
chr13:52960162-52972329	0.0258958	0.123321	0.452884
chr2:86734601-86737602	0.0495604	0.123945	0.454687
chr1:22222414-22222803	-0.226809	0.124244	0.455295
chr3:53274266-53276258	0.0517156	0.12496	0.457427
chr1:82356075-82372915	-0.172605	0.125234	0.45794
chr19:5653125-5653431	0.0951867	0.125387	0.457966
chr7:66456123-66459328	0.104481	0.125509	0.457966
chr1:1580486-1580623	0.0789895	0.125873	0.458533
chr16:2816291-2816399	-0.847498	0.125932	0.458533
chr15:75215988-75221573	0.0384405	0.126139	0.458797
chr17:34934412-34937968	0.113697	0.126303	0.458907
chr2:10925059-10933328	-0.0269869	0.126561	0.459355
chr20:33027959-33030108	-0.0814217	0.127102	0.460827
chr9:134312006-134314448	0.0626991	0.127362	0.460894
chr4:189022209-189026741	0.345978	0.12739	0.460894
chr7:102180052-102185223	0.0391636	0.128167	0.462787
chr13:33109905-33111164	0.270466	0.128252	0.462787
chr3:183432931-183446639	-0.0904988	0.128319	0.462787
chr1:200583445-200584737	0.191856	0.128671	0.463482
chr6:2953277-2953420	0.0165541	0.129006	0.463482
chr10:121668552-121678023	-0.0992665	0.129021	0.463482
chr2:102472438-102472600	0.0328729	0.129204	0.463482
chr1:226349231-226349390	0.048171	0.129286	0.463482
chr8:98711981-98725997	0.0894841	0.129325	0.463482
chrX:153995530-153999154	-0.0473486	0.129883	0.464291
chr1:24020296-24022398	-0.0254495	0.12993	0.464291
chr11:111948938-111951282	0.091492	0.129958	0.464291
chr15:77544708-77578846	0.0540565	0.130156	0.464511
chr17:48266528-48266899	0.229066	0.130354	0.4647
chr5:139680000-139680167	0.165816	0.13049	0.4647
chr4:72332160-72352735	0.176249	0.130772	0.4647
chr3:57835480-57847813	0.256268	0.130888	0.4647
chr16:89961445-89970613	0.0787022	0.131063	0.4647
chr3:49331839-49336068	0.0571603	0.131111	0.4647
chr8:8196993-8239344	0.104752	0.131322	0.4647
chrX:119581695-119582983	0.0869391	0.13134	0.4647
chr1:224605961-224612356	-0.129287	0.131491	0.4647
chr6:166574324-166576111	-0.0593296	0.131567	0.4647
chr5:149921131-149925048	0.0548611	0.132386	0.467031
chr19:19049161-19049858	0.0724386	0.132501	0.467031
chr20:47569241-47580435	-0.228895	0.133074	0.468374
chr4:114095571-114120265	-0.148203	0.133251	0.468374
chr3:196803456-196876667	-0.04807	0.133293	0.468374
chr1:230798886-230800333	-0.263205	0.133651	0.468516
chr17:79813017-79817263	0.0146382	0.133796	0.468516
chr13:72146971-72147705	0.0563766	0.134136	0.468516
chr17:62587201-62589691	0.0210689	0.13414	0.468516
chr4:144461515-144461648	-0.0677728	0.134362	0.468516
chr20:33012285-33080402	0.0575132	0.134439	0.468516
chr8:23174461-23174627	0.0281649	0.134506	0.468516
chr3:171969049-172016577	-0.0653447	0.134658	0.468516
chr16:19627435-19663412	0.0786377	0.13508	0.468516
chr4:159076762-159076977	0.0258106	0.135262	0.468516
chrX:153583198-153583405	0.865537	0.135582	0.468516
chr5:14304569-14331009	0.107248	0.135612	0.468516
chr20:34309661-34320057	0.0300671	0.135674	0.468516
chr1:19705033-19746244	0.0437771	0.13572	0.468516
chr2:135893293-135893502	0.0964881	0.135747	0.468516
chr19:17283145-17283772	0.0532209	0.135759	0.468516
chr3:111632165-111639266	0.0688838	0.135804	0.468516
chr19:11233849-11234020	-0.204544	0.13583	0.468516
chr3:110830876-110866331	-0.101631	0.136201	0.468516
chr11:93480462-93490631	0.44105	0.136253	0.468516
chr1:154573516-154575102	-0.0347029	0.136347	0.468516
chr15:41145686-41145825	-0.1284	0.136377	0.468516
chr11:117030649-117034608	0.0588418	0.13658	0.468516
chr8:141684396-141685598	0.059045	0.136622	0.468516
chr16:88675341-88677944	0.12653	0.1375	0.471043
chr11:62648490-62653080	-0.0131845	0.137665	0.471043
chr1:36636571-36639079	0.00478004	0.137926	0.471043
chr14:35269429-35295362	0.178568	0.138025	0.471043
chr19:17308600-17311638	-0.109043	0.138048	0.471043
chr16:2162340-2163293	-0.214629	0.138318	0.471494
chr2:44126357-44161435	0.202276	0.139222	0.473936
chr20:31368123-31369220	-0.00249182	0.139363	0.473936
chr1:17349102-17350569	0.148469	0.13945	0.473936
chr3:171969049-171979873	-0.0809655	0.139715	0.473965
chr9:138773478-138774924	0.344958	0.139841	0.473965
chr20:46365446-46365686	0.0198244	0.139945	0.473965
chr4:2951660-2956290	-0.0706205	0.140013	0.473965
chr21:47613088-47613447	-0.917635	0.140402	0.474805
chr9:97177439-97200810	0.108021	0.140569	0.474805
chr19:49422450-49422543	0.0466384	0.140678	0.474805
chr2:216240351-216242985	0.0320167	0.141214	0.475925
chr3:58080562-58081945	0.0260327	0.141417	0.475925
chrX:53641494-53642796	0.0466804	0.141427	0.475925
chr1:22169262-22175524	0.151924	0.142153	0.477897
chr4:42524176-42554627	0.202687	0.142321	0.477906
chr17:27000388-27003448	-0.106032	0.14251	0.477906
chr20:17607992-17617374	0.0494516	0.142575	0.477906
chr14:100828044-100828258	0.024026	0.143426	0.478993
chr8:48761714-48762064	-0.0238947	0.14345	0.478993
chr11:119103157-119145663	0.0763675	0.143622	0.478993
chr7:142961178-142966036	0.0381849	0.143671	0.478993
chr15:75672969-75674046	-0.0265749	0.143699	0.478993
chr18:56585502-56587865	-0.0831434	0.14374	0.478993
chr3:50145502-50145737	0.0342508	0.144543	0.480861
chr22:30975123-30975290	0.0665435	0.144582	0.480861
chr10:13364834-13387028	-0.01308	0.145004	0.481797
chr3:32533201-32533378	0.0805576	0.145226	0.482065
chr2:27887966-27888162	0.103473	0.145525	0.482169
chr17:34171774-34171912	-0.596754	0.145539	0.482169
chr21:35138178-35140132	0.186593	0.14592	0.482964
chr19:1417498-1428994	0.0379629	0.146145	0.482983
chr5:179132679-179133332	0.0120239	0.146295	0.482983
chrX:138839966-138857112	0.0509749	0.146405	0.482983
chr2:192265474-192265561	-0.268648	0.146494	0.482983
chrX:3735585-3747433	0.327972	0.146773	0.482983
chr20:31369158-31390276	-0.00437515	0.146798	0.482983
chr5:179146668-179147561	0.0497731	0.146991	0.482983
chr21:34906884-34911662	0.128058	0.147216	0.482983
chr14:55433192-55468903	-0.0196921	0.147488	0.482983
chr11:77090285-77091039	-0.0141729	0.147597	0.482983
chr1:33747187-33760906	0.0606868	0.147612	0.482983
chr12:49436858-49437713	0.367191	0.147759	0.482983
chr2:219110142-219114644	-0.0282825	0.147762	0.482983
chr2:242181874-242186298	-0.0254121	0.148089	0.483588
chr15:28525213-28525433	0.124252	0.148331	0.483915
chr3:129294608-129302512	0.0244988	0.14888	0.485086
chrX:134033119-134033564	0.160515	0.149197	0.485086
chr1:116926635-116944277	0.0346269	0.149301	0.485086
chr5:14293120-14336836	0.0592862	0.149368	0.485086
chr9:137698034-137727050	0.0184707	0.149399	0.485086
chr13:28830428-28835595	0.110303	0.150056	0.486758
chr7:131190626-131196192	0.101921	0.15049	0.487702
chr5:39002636-39021238	0.048825	0.1508	0.488014
chr2:217054947-217057458	0.0318224	0.150872	0.488014
chr3:119219541-119222868	0.142878	0.151053	0.488138
chr5:180668491-180669345	0.0141593	0.151829	0.490181
chr7:73790216-73795193	0.0908463	0.152278	0.491169
chr7:35872407-35903268	0.0647283	0.152498	0.491416
chr13:111156494-111158953	0.0327402	0.153035	0.49268
chr5:70805670-70805835	-0.593946	0.153219	0.492807
chr10:16794537-16806509	0.0301183	0.153579	0.493501
chr2:231729738-231738272	0.021274	0.153765	0.493637
chr10:64943206-64949206	0.10197	0.154254	0.494356
chr16:27549104-27556844	0.164438	0.154278	0.494356
chr19:11221327-11222315	0.109863	0.154593	0.4949
chr2:56102080-56145402	0.0317081	0.155165	0.496108
chr19:47285639-47285806	-0.0432662	0.15526	0.496108
chr3:119624601-119635021	0.0591167	0.155464	0.496294
chr11:34101174-34111003	0.0731693	0.15564	0.496393
chr3:49094294-49095323	0.0874481	0.155938	0.49688
chr17:40060981-40062899	-0.0479639	0.156243	0.497387
chr11:46811625-46812133	0.0842921	0.156438	0.497544
chr5:77385216-77473260	-0.0780839	0.1566	0.497597
chr11:62474580-62491898	0.0558302	0.15687	0.497993
chr17:27975161-27975362	0.0570372	0.157165	0.498467
chr6:151669845-151674887	-0.155993	0.157553	0.499157
chr15:64791491-64792365	0.308381	0.157675	0.499157
chr12:122995655-122999774	0.0564948	0.158377	0.499549
chr11:129979323-129980556	-0.0409727	0.158417	0.499549
chr12:57891939-57894305	0.0405602	0.158456	0.499549
chr16:21482974-21484570	0.118499	0.158512	0.499549
chr12:80211173-80215970	0.106005	0.158529	0.499549
chr1:892273-892405	0.0513109	0.159803	0.503101
chr5:73930508-73932323	0.0491051	0.160235	0.503997
chr3:30713129-30715738	0.0605254	0.1605	0.504322
chr5:34796043-34818956	0.0419925	0.160634	0.504322
chr15:63982739-63987093	-0.309054	0.160855	0.504555
chr10:96347985-96353372	-0.0591074	0.16144	0.505924
chr15:93547846-93558139	0.0726666	0.161889	0.506828
chr6:138768137-138817508	-0.100972	0.162035	0.506828
chr13:111121581-111125497	-0.0750629	0.162173	0.506828
chr1:46056894-46072263	0.0485826	0.162454	0.507243
chr1:236187369-236201553	0.0502164	0.162993	0.508368
chr6:2953277-2954943	0.0652135	0.163112	0.508368
chr10:129160327-129183173	0.0692979	0.163658	0.508492
chr21:27326903-27372497	0.0239786	0.163996	0.508492
chr3:122087022-122090647	-0.148675	0.164118	0.508492
chr1:205689628-205696933	-0.0133064	0.164209	0.508492
chr3:47727538-47742892	-0.0304015	0.164295	0.508492
chr17:79667496-79668161	0.0539798	0.16454	0.508492
chr2:106987394-106987615	-0.121519	0.164896	0.508492
chr20:42242489-42252685	0.0972348	0.165042	0.508492
chr16:14951361-14962492	-0.0447424	0.165059	0.508492
chr4:1732613-1737561	0.038136	0.165098	0.508492
chr11:57563048-57564464	0.0146064	0.1651	0.508492
chr15:43339358-43340689	0.204271	0.165104	0.508492
chr8:141900641-141935848	0.0563799	0.165439	0.508492
chr1:8557464-8568734	0.0801031	0.165461	0.508492
chr19:2137725-2138713	0.0179407	0.165601	0.508492
chr10:72285678-72291210	0.0490619	0.165618	0.508492
chr17:39974633-39975651	0.0785837	0.16568	0.508492
chr11:68190956-68193655	0.34279	0.165992	0.508848
chr5:149921131-149922533	-0.0287716	0.1662	0.508848
chr9:33036571-33037113	0.0469214	0.166243	0.508848
chr5:153409048-153414527	0.299162	0.166918	0.510092
chr10:225933-255988	0.130636	0.167215	0.510092
chr11:65267964-65268121	0.871154	0.167397	0.510092
chr3:133292903-133293128	0.0478379	0.167488	0.510092
chr12:90035934-90049884	0.249191	0.167598	0.510092
chr7:152007050-152012423	0.0839972	0.167679	0.510092
chr8:99718694-99719539	0.0893027	0.167707	0.510092
chr16:532524-539000	0.0583054	0.167862	0.510092
chr20:33657098-33665977	0.108202	0.168054	0.510092
chr15:55974597-55976129	-0.0136318	0.168273	0.510092
chr2:69565029-69590802	0.0447835	0.168369	0.510092
chr6:26056122-26056248	-0.644004	0.168439	0.510092
chr7:100866757-100867422	-0.0344384	0.168995	0.511104
chr1:10423340-10431320	-0.134656	0.169073	0.511104
chr9:134354638-134357195	0.0633781	0.169503	0.511952
chr17:34171549-34171990	-0.682975	0.169913	0.512737
chr2:232879544-232894790	0.134616	0.170189	0.513118
chr6:157222509-157222659	0.143987	0.170572	0.51382
chr16:88664585-88677944	-0.0790713	0.170844	0.514134
chr4:122754385-122756438	0.098669	0.170977	0.514134
chr1:94341823-94343418	0.120823	0.171893	0.515423
chr1:39924757-39934404	0.0388098	0.171928	0.515423
chr17:80521229-80526077	-0.10551	0.172053	0.515423
chr3:25650673-25656779	0.0817845	0.172121	0.515423
chr7:26236176-26237352	0.0272586	0.172159	0.515423
chr19:39200034-39202001	-0.0353978	0.172426	0.51577
chr3:50102463-50103935	0.0999354	0.172829	0.516522
chr1:103404590-103412512	0.0106746	0.173856	0.519139
chr6:148711269-148714908	0.0184023	0.174045	0.519249
chrX:138897036-138908982	0.0984196	0.174656	0.520619
chr7:11030329-11062606	0.132335	0.17494	0.521011
chr4:39077584-39088347	0.0788548	0.175232	0.521353
chr16:4907990-4911103	0.0723725	0.175397	0.521353
chr2:54874267-54876327	0.0286687	0.175513	0.521353
chr12:124856567-124862930	0.0206799	0.176347	0.52303
chr4:56290704-56290810	0.0525501	0.176451	0.52303
chr1:21083658-21103243	-0.123419	0.176536	0.52303
chr7:107575859-107580803	0.075444	0.177308	0.524414
chr16:2312278-2314761	0.0220499	0.177442	0.524414
chr5:145634505-145638156	0.157953	0.177559	0.524414
chr3:170077486-170079217	0.0620739	0.177729	0.524414
chr6:76376427-76407233	0.0902206	0.17777	0.524414
chr16:28123137-28137169	-0.0765175	0.178574	0.526153
chr12:46622935-46637097	-0.0531842	0.178711	0.526153
chr12:125292306-125294835	-0.106475	0.178821	0.526153
chr1:115267841-115282511	0.0278787	0.179114	0.526211
chr20:42635186-42635432	0.0470795	0.179255	0.526211
chr15:91009232-91010824	0.0712081	0.179419	0.526211
chr4:2927742-2930239	0.632226	0.179457	0.526211
chr13:111082231-111121671	0.0569874	0.179711	0.526401
chr1:11259314-11294322	-0.211093	0.180107	0.526401
chr11:62469939-62491898	0.0827193	0.18026	0.526401
chr6:7888937-7904956	0.0166417	0.18028	0.526401
chr3:33450727-33467233	0.0625949	0.180291	0.526401
chr12:124846671-124848345	-0.0385441	0.180455	0.526431
chr12:45814853-45815056	0.040824	0.180857	0.52692
chr19:41754418-41754725	0.098758	0.180931	0.52692
chr19:8528476-8539128	-0.36727	0.181276	0.527456
chr21:27394155-27484463	0.0143801	0.181424	0.527456
chrX:153627827-153628282	-0.00858537	0.181729	0.527894
chr14:62187099-62213919	0.0390491	0.182189	0.528353
chr5:153377362-153414527	0.221347	0.182196	0.528353
chr16:81705570-81705675	0.0930317	0.182907	0.529217
chr19:48653019-48654596	-0.0604347	0.182968	0.529217
chr10:64936056-64937616	-0.11932	0.183174	0.529217
chr5:176700672-176707835	0.259603	0.183227	0.529217
chr12:6701558-6704596	0.0567984	0.183268	0.529217
chr7:143080248-143080415	0.0431191	0.1838	0.530305
chr1:180010272-180017840	0.349878	0.184068	0.530632
chr16:66761590-66763002	0.203474	0.185259	0.533094
chr19:6742977-6743847	-0.0374867	0.185261	0.533094
chr3:47139444-47143045	0.0256958	0.18539	0.533094
chr2:160005652-160020057	0.119388	0.185701	0.533538
chr7:121612594-121624171	-0.0703279	0.186215	0.534567
chr22:18020100-18020489	0.0586684	0.18691	0.535625
chr7:27824781-27839709	0.0609192	0.187018	0.535625
chr17:45734225-45736026	0.0154983	0.187217	0.535625
chr10:126727565-126799662	-0.0317639	0.187591	0.535625
chr17:60741908-60742310	0.0917522	0.187749	0.535625
chr13:110830188-110831383	-0.0405816	0.187827	0.535625
chr14:56128239-56130759	0.050108	0.187835	0.535625
chr1:44386075-44386600	0.152032	0.187837	0.535625
chr7:127013395-127017383	0.0470384	0.188149	0.535994
chr5:145863102-145886770	0.144243	0.18828	0.535994
chr11:134054531-134055421	0.0370921	0.188602	0.536463
chr4:56277780-56284152	0.0346613	0.188962	0.536582
chr12:27521194-27523163	0.300691	0.189172	0.536582
chr1:204408062-204409449	0.16365	0.18931	0.536582
chr14:81662451-81682858	0.0394349	0.189558	0.536582
chr10:27404988-27405274	0.0584271	0.189574	0.536582
chr10:5838725-5842668	0.0368852	0.189625	0.536582
chr1:243493841-243507633	0.331405	0.189798	0.536582
chr9:35295692-35370393	0.0692543	0.190132	0.536582
chr15:25330336-25336866	0.0932515	0.190138	0.536582
chr6:86328535-86329135	0.0266356	0.190213	0.536582
chr9:131024841-131025371	-0.117395	0.190789	0.537764
chr1:51048289-51061888	0.0839996	0.191495	0.538948
chrX:139865636-139865971	0.445755	0.191524	0.538948
chr18:23612362-23658124	-0.0676241	0.192019	0.539521
chr20:31383214-31388104	-0.0775383	0.19219	0.539521
chr19:11151982-11170863	0.055795	0.192416	0.539521
chrX:2632462-2644414	-0.0337155	0.192662	0.539521
chr5:179136873-179143295	0.0519697	0.192811	0.539521
chr15:35174702-35178862	0.144113	0.19285	0.539521
chr1:235377083-235377341	0.0339464	0.192942	0.539521
chr17:80085567-80086473	0.230546	0.19299	0.539521
chr20:47682728-47689234	0.0813301	0.193153	0.539534
chr11:62294072-62294253	0.0719568	0.193413	0.539662
chr4:5814019-5814307	0.49804	0.193603	0.539662
chr15:43733723-43762264	0.0528934	0.193713	0.539662
chr4:99955380-99970027	-0.0949094	0.19383	0.539662
chr19:5598803-5600271	0.252116	0.194082	0.539924
chr16:31102095-31102663	0.18726	0.194353	0.540238
chr5:170818308-170827214	0.00204211	0.194884	0.541275
chr8:15480588-15531345	0.0824326	0.195186	0.541372
chr12:69983264-69987393	-0.0665033	0.195236	0.541372
chr12:112318250-112323840	0.101296	0.195604	0.541741
chr17:4910209-4910637	0.086655	0.195913	0.541741
chr4:437093-437261	-0.455548	0.195964	0.541741
chr5:134010304-134011815	0.435254	0.196102	0.541741
chr9:114989690-115038293	0.0583535	0.196161	0.541741
chr1:156104193-156105103	0.0367668	0.196683	0.542523
chr3:47747898-47755980	0.0289179	0.197263	0.542523
chr19:17626981-17628198	0.0564171	0.197404	0.542523
chr10:24508554-24508838	0.0429123	0.197566	0.542523
chr14:50262508-50262662	0.157716	0.197607	0.542523
chrX:53432176-53432323	-0.0988287	0.197808	0.542523
chr4:39739039-39757359	0.0194154	0.197842	0.542523
chr11:65268321-65268656	0.59404	0.197878	0.542523
chr10:97141441-97170534	0.170174	0.198119	0.542523
chr13:111896218-111896641	0.0463681	0.198327	0.542523
chr5:43292575-43299077	0.0940512	0.198381	0.542523
chr16:28411191-28412925	-0.0425261	0.198553	0.542523
chr7:105131986-105135700	0.209173	0.198645	0.542523
chr5:39381555-39381718	0.0748651	0.198866	0.542523
chr11:68834970-68846488	-0.130937	0.198965	0.542523
chr12:124856567-124887107	0.0416493	0.199052	0.542523
chr7:2400344-2404164	-0.0560825	0.199142	0.542523
chr1:6727768-6741097	0.0506602	0.199807	0.543901
chr14:96986391-97031551	0.0371565	0.200867	0.545946
chr11:128350085-128350346	0.0316452	0.20098	0.545946
chr4:83799882-83803093	0.0373818	0.201037	0.545946
chr14:102499605-102500525	0.0455371	0.20134	0.546335
chr2:204231599-204267457	0.04641	0.201668	0.546791
chr19:41854199-41858669	0.00124847	0.202487	0.548576
chr1:227400836-227441856	0.0913576	0.202805	0.548765
chr11:2018676-2019007	0.207621	0.202878	0.548765
chr10:74292752-74326552	0.0618135	0.204063	0.551107
chr10:120832401-120833449	0.0631797	0.204066	0.551107
chr9:103082546-103111654	0.143977	0.204275	0.551235
chr20:60898831-60899260	0.0445552	0.204826	0.552288
chr4:10099334-10105610	0.0566569	0.205275	0.552543
chr6:47976369-47976850	0.0279545	0.205485	0.552543
chr20:31375066-31375257	0.0639975	0.2055	0.552543
chr15:76580186-76585041	0.0121304	0.206148	0.552543
chr20:60714130-60716000	0.0314891	0.206276	0.552543
chr19:11325228-11326603	0.0185234	0.206441	0.552543
chr16:47001424-47002076	-0.0589517	0.206469	0.552543
chr20:31376659-31380576	0.0777746	0.206574	0.552543
chr11:62365495-62367731	0.0387775	0.206996	0.552543
chr9:134025710-134027281	0.155377	0.207029	0.552543
chr21:48068369-48069651	0.179325	0.207036	0.552543
chr10:114220282-114224416	0.113403	0.207114	0.552543
chr20:17608148-17610558	0.0552057	0.207125	0.552543
chr1:43394880-43395706	0.0117854	0.207183	0.552543
chr15:43712502-43762264	0.0572129	0.207362	0.552589
chr9:139934422-139934888	0.0264903	0.207581	0.552614
chr17:48268177-48268851	-0.0537338	0.207695	0.552614
chr2:216279559-216284108	0.0223134	0.208203	0.553296
chr8:48752576-48798708	-0.0196295	0.208535	0.553296
chr2:242174535-242175009	0.0282434	0.208641	0.553296
chr17:1437392-1444934	0.0451283	0.208757	0.553296
chr3:183896644-183896910	-0.0229693	0.208863	0.553296
chr2:216256354-216259359	-0.0857237	0.209096	0.553296
chr7:100482543-100482661	0.0359025	0.209518	0.553296
chr7:26236020-26237352	0.0133782	0.209549	0.553296
chr15:85230855-85234875	-0.0167277	0.209559	0.553296
chr3:188326948-188327632	0.0753815	0.209728	0.553296
chr13:53007796-53009017	0.0524778	0.20986	0.553296
chr5:31437345-31449526	0.113136	0.210022	0.553296
chr16:11114049-11118778	0.12428	0.2101	0.553296
chr5:179044799-179044912	-0.0275887	0.210217	0.553296
chr19:34790583-34791873	0.0964628	0.211007	0.554316
chr14:105239587-105240317	-0.077772	0.211433	0.554316
chr5:151166132-151183557	0.104671	0.21147	0.554316
chr10:112647422-112657896	0.0138666	0.211475	0.554316
chr5:137893090-137893675	0.0254254	0.211617	0.554316
chr10:61592282-61612460	0.0570194	0.211747	0.554316
chr19:49458804-49459590	0.023592	0.211799	0.554316
chr17:36619086-36619623	0.0487089	0.212436	0.554316
chr14:39648294-39648666	0.0561171	0.212441	0.554316
chrX:130911650-130918067	-0.222923	0.212477	0.554316
chr2:204354306-204360076	0.113092	0.212495	0.554316
chr16:58577510-58581586	0.0828452	0.21255	0.554316
chr12:96694081-96717890	-0.45621	0.213539	0.55647
chr17:76798405-76834832	-0.104332	0.21383	0.556805
chr19:3977212-3977608	0.011076	0.214493	0.557204
chr10:5827104-5842668	0.0165476	0.214551	0.557204
chr21:27394155-27394358	0.0179206	0.21466	0.557204
chr7:138209985-138223548	0.0168242	0.214742	0.557204
chr16:58608512-58633415	-0.0558369	0.214798	0.557204
chr1:24022287-24022398	0.00688621	0.21499	0.55728
chr11:3724001-3724122	0.14287	0.215263	0.557563
chr1:247319707-247323115	0.644496	0.215541	0.557862
chr7:26232114-26237352	0.00994635	0.215862	0.558126
chr2:135848567-135870840	-0.14832	0.21597	0.558126
chr17:76000250-76047529	0.173195	0.216207	0.558316
chr21:30432861-30442658	0.0193188	0.21669	0.559143
chr16:30745816-30747715	-0.101054	0.217732	0.561074
chr13:30097402-30110339	0.0471087	0.217893	0.561074
chr13:28961872-28962066	0.646813	0.217931	0.561074
chr9:100403075-100408014	-0.0783272	0.218781	0.562838
chr17:80529599-80542064	0.0590067	0.219866	0.56517
chr11:62298021-62298405	0.395447	0.220208	0.56517
chr1:1499866-1500296	0.0296973	0.220244	0.56517
chrX:153592626-153592740	0.0204755	0.220561	0.56517
chr1:154197559-154209087	0.0271912	0.220632	0.56517
chr5:149754516-149758971	-0.15857	0.220679	0.56517
chr3:196118683-196129890	0.138337	0.221348	0.566459
chr1:29585016-29618614	-0.062709	0.221929	0.567184
chrX:139866135-139866261	0.650737	0.221963	0.567184
chr21:44110088-44110236	-0.24529	0.222899	0.56915
chr8:38677039-38678153	0.106383	0.223621	0.570566
chr22:45942964-45943084	0.100486	0.223791	0.570577
chr21:34799190-34805178	0.168889	0.224591	0.572187
chr9:131388047-131388257	0.0306864	0.225128	0.572931
chr2:61456682-61473612	0.312194	0.225218	0.572931
chr11:75111737-75113490	0.0133972	0.225418	0.573014
chr4:108552786-108581228	0.0275568	0.22632	0.57488
chr17:25630392-25638642	0.035804	0.22712	0.576483
chr11:61205096-61213585	0.074544	0.227555	0.57716
chr20:31389083-31393213	-0.0194457	0.227972	0.577789
chr11:108046972-108047817	0.193932	0.228638	0.577964
chr2:32353476-32368484	0.129483	0.228667	0.577964
chr19:42392134-42392936	0.0414757	0.228697	0.577964
chr11:73914772-73915490	-0.0417845	0.228717	0.577964
chr2:241514446-241515027	0.102892	0.229226	0.57807
chr2:73784346-73786269	0.0599599	0.22923	0.57807
chr10:135123667-135123792	-0.155158	0.229267	0.57807
chr1:171504566-171535982	0.0275602	0.229522	0.578287
chr3:171969049-172025291	-0.0540469	0.230009	0.578488
chr10:70719561-70726959	0.0274193	0.230111	0.578488
chr10:98303832-98312816	0.0191535	0.230122	0.578488
chr18:47095806-47113220	0.00965744	0.230278	0.578488
chr10:33200813-33200990	0.0160053	0.230545	0.578732
chr2:25059785-25141299	-0.0878068	0.230956	0.579339
chr16:68300495-68300624	0.143269	0.231132	0.579354
chr12:112096539-112097149	0.24424	0.231371	0.579514
chr2:71592558-71597135	0.247479	0.231534	0.579514
chr7:148708937-148718239	0.0395213	0.231745	0.579588
chr12:109212024-109217137	-0.175509	0.231993	0.579588
chr19:8376295-8381529	0.0903136	0.232072	0.579588
chr19:49227593-49228217	-0.087941	0.232495	0.580113
chr17:8109808-8110161	0.104561	0.232642	0.580113
chr13:110845176-110845260	0.0131416	0.232891	0.580113
chr9:35060797-35068359	0.0246412	0.232961	0.580113
chr17:75398140-75478417	0.0161133	0.233424	0.580843
chr5:16694479-16780717	0.0950558	0.233774	0.581289
chr10:3143556-3151672	0.0370291	0.234062	0.581582
chr3:14189407-14190231	0.158292	0.234523	0.582231
chr6:117888016-117896515	-0.272072	0.234706	0.582231
chr6:70423536-70500364	-0.118811	0.234834	0.582231
chr20:47768118-47790806	0.0198939	0.235041	0.58229
chr3:47742767-47770584	0.0664723	0.235281	0.58229
chr10:111876016-111876168	0.0585098	0.235523	0.58229
chr17:48265236-48266156	-0.0370171	0.235539	0.58229
chr2:55894125-55895093	0.346689	0.236176	0.583264
chr21:27347382-27369731	0.00335118	0.236274	0.583264
chr9:116276737-116285321	0.0494223	0.236591	0.583626
chr7:23015828-23023664	0.107242	0.237042	0.583952
chr5:153709131-153709298	0.0916063	0.237194	0.583952
chr19:47111485-47111845	0.0420128	0.23744	0.583952
chr15:76584771-76588078	0.105936	0.237573	0.583952
chr1:118003110-118045592	0.01699	0.237577	0.583952
chr1:1735857-1747301	0.0333578	0.237773	0.584013
chr8:141810557-141900868	-0.0405733	0.237999	0.584149
chr17:27209590-27210228	0.0313016	0.238534	0.585041
chr9:137619111-137666758	0.0180441	0.238883	0.585477
chr6:158342576-158342693	-0.101402	0.241207	0.59054
chr11:47505004-47506075	-0.0386145	0.241294	0.59054
chr15:72509749-72511451	0.0179689	0.241756	0.590993
chr16:28725021-28726755	-0.0351337	0.241825	0.590993
chr9:37974618-37974834	0.0572057	0.242716	0.592748
chr12:124862782-124907101	0.0636468	0.243737	0.594473
chr12:70974815-70984013	0.04136	0.24377	0.594473
chr5:64100055-64100213	-0.0841082	0.245131	0.596718
chr9:36351111-36353328	0.0761622	0.245273	0.596718
chr19:47767859-47768203	0.108598	0.245363	0.596718
chr16:2808985-2809403	0.0111647	0.245389	0.596718
chr2:206614448-206631527	0.021694	0.245707	0.597066
chr11:2017308-2017651	-0.177237	0.246804	0.598906
chr19:11168930-11170863	0.0382533	0.246814	0.598906
chr9:139793164-139794972	-0.0560684	0.24768	0.60058
chr5:98115283-98115792	0.101636	0.248091	0.60115
chr3:183471910-183476753	0.159387	0.248534	0.601538
chr2:114486977-114493435	0.0328867	0.248603	0.601538
chr7:66415938-66423186	0.0306768	0.248826	0.601653
chr2:102460671-102472600	-0.0155574	0.2491	0.601833
chr18:25582960-25593873	0.0320519	0.249411	0.601833
chr19:11233849-11238761	-0.0187657	0.249493	0.601833
chrX:139866257-139866437	-0.0878934	0.249772	0.601833
chr12:7043002-7050186	0.0175223	0.249893	0.601833
chr7:2262209-2270362	-0.119179	0.250034	0.601833
chr2:36764494-36764689	0.0399555	0.250133	0.601833
chr14:23502576-23502883	0.0285609	0.250493	0.602275
chr4:85660162-85661569	-0.217958	0.251371	0.603961
chr2:136467002-136467801	-0.110565	0.25155	0.603967
chr5:150422100-150422522	0.0207149	0.252169	0.605029
chr17:34171537-34171786	-0.53996	0.252429	0.605106
chr12:95602618-95605041	0.365432	0.252555	0.605106
chr2:217002829-217006042	0.0178566	0.253165	0.606142
chr14:20811287-20811436	0.613768	0.253575	0.606699
chr2:216983765-216990754	0.0530234	0.253979	0.607075
chr11:10825026-10825965	0.00728395	0.254087	0.607075
chr19:10781191-10792005	0.0478536	0.255048	0.608741
chr1:243708811-243736350	0.094504	0.255317	0.608741
chr12:124071293-124074996	-0.0503099	0.255319	0.608741
chr9:134312006-134319715	0.0215876	0.255695	0.609214
chr15:91524113-91525211	-0.0582158	0.255928	0.609345
chr19:38774266-38774437	-0.0467215	0.256141	0.609427
chr19:34949673-34951471	0.0846377	0.256412	0.609648
chr10:96998324-97007123	0.0462046	0.256676	0.609741
chr7:102207443-102208631	-0.0386079	0.256808	0.609741
chr16:72122885-72124685	-0.461805	0.25711	0.610033
chr2:54125006-54127154	0.0297022	0.257995	0.611324
chr7:33397466-33476412	0.0964524	0.258011	0.611324
chr4:39739039-39776553	0.0638185	0.258634	0.611997
chr3:47960208-47963368	-0.0404422	0.258943	0.611997
chr12:120592773-120593523	-0.0666671	0.25915	0.611997
chr20:60714751-60716000	0.0352198	0.259188	0.611997
chr1:185056683-185062408	0.0757714	0.25919	0.611997
chr9:136905155-136905391	0.0804803	0.260081	0.61358
chr20:34317233-34320057	0.0167102	0.26022	0.61358
chr12:122701034-122709295	0.0691852	0.260701	0.614292
chr5:179136919-179147561	-0.0127807	0.261905	0.616242
chr17:37646809-37657692	-0.275517	0.261941	0.616242
chr2:216977738-217028565	0.0479786	0.262366	0.616242
chr19:23316881-23318845	0.315492	0.26252	0.616242
chr3:129115059-129115263	0.286392	0.262586	0.616242
chr1:44075053-44079386	0.0135933	0.26261	0.616242
chr1:94650897-94652153	0.0260027	0.26351	0.617929
chr10:73579996-73585650	0.0209064	0.263946	0.618528
chr17:1382724-1382999	-0.0733981	0.264296	0.618923
chr10:73956568-73963282	0.152131	0.264947	0.619594
chr17:20921254-20924539	-0.0292935	0.265	0.619594
chr16:22497150-22500636	0.0459967	0.265343	0.619594
chr2:36706639-36706837	-0.180551	0.265424	0.619594
chr19:54687403-54687536	-0.265931	0.265642	0.619594
chrX:139865879-139866351	0.37866	0.26567	0.619594
chr14:93276598-93282766	0.307884	0.266505	0.620794
chr9:2115821-2123937	0.0734429	0.266736	0.620794
chr16:28841178-28844829	0.0216268	0.266795	0.620794
chr11:57466030-57467869	0.0304492	0.267171	0.620794
chr17:40034355-40055038	-0.0226141	0.267174	0.620794
chr12:93788384-93789309	0.0300007	0.267351	0.620794
chr17:34171493-34171732	-0.277357	0.267603	0.620794
chr6:56425091-56465019	-0.291785	0.267637	0.620794
chr22:41562602-41569788	-0.0718567	0.268129	0.621399
chr1:243385025-243388623	0.0687594	0.2684	0.621399
chr14:100808734-100828258	0.0442222	0.268757	0.621399
chr3:171830241-171851336	-0.0762981	0.268888	0.621399
chr7:100417178-100417918	0.0398707	0.26892	0.621399
chr19:11558253-11558433	0.0248519	0.268988	0.621399
chr14:35269429-35272194	0.05753	0.269302	0.621422
chr1:115262199-115267954	-0.0174657	0.269362	0.621422
chr4:8295813-8304238	0.0158454	0.269547	0.621431
chr15:41648236-41668026	0.102531	0.270851	0.624016
chr10:11551593-11569566	0.108316	0.271134	0.624247
chr12:121853961-121861320	0.0374233	0.271523	0.624721
chr5:179132679-179136060	0.00788033	0.27217	0.62555
chr1:23381561-23395174	0.0434751	0.272318	0.62555
chr15:59175824-59175985	-0.042978	0.27307	0.62555
chr2:198281464-198288698	0.0601879	0.273218	0.62555
chr22:31491288-31493324	0.0878077	0.27346	0.62555
chr1:220174479-220180680	-0.0884063	0.273691	0.62555
chr19:1036128-1036561	0.00738224	0.27371	0.62555
chrX:16875716-16876972	0.10025	0.273769	0.62555
chr20:18529252-18531819	-0.0416871	0.273919	0.62555
chr3:183471913-183474477	0.0528679	0.273937	0.62555
chr3:100057930-100060005	-0.208733	0.274025	0.62555
chr17:34171753-34171990	-0.369061	0.274078	0.62555
chr2:201277033-201284219	-0.033055	0.275069	0.627183
chr1:2234416-2236024	-0.0403653	0.275161	0.627183
chr19:46024579-46026076	0.0587317	0.275844	0.628071
chr8:11704560-11705331	0.0359262	0.275918	0.628071
chr5:33461006-33463930	0.0400948	0.276641	0.629025
chr21:42598192-42629253	0.070183	0.276705	0.629025
chrX:153587613-153587903	-0.0154488	0.27784	0.630291
chr2:25991610-25994409	-0.305455	0.277843	0.630291
chr2:48061717-48062010	0.234069	0.277878	0.630291
chr18:21131590-21141491	0.146155	0.277999	0.630291
chr17:38416786-38416919	0.140384	0.278255	0.630432
chr19:47646750-47658470	0.0278682	0.278566	0.630432
chr12:46318510-46318857	-0.115943	0.278614	0.630432
chr12:104709554-104719207	0.0384461	0.278918	0.630701
chr12:105514878-105543527	-0.135384	0.27949	0.631339
chr1:19513033-19513795	0.0500891	0.279569	0.631339
chr16:65087706-65087831	0.0330889	0.280219	0.632389
chr5:154330380-154346797	0.0820328	0.280641	0.632923
chr22:20394518-20402440	0.13974	0.281834	0.634055
chr16:11990414-11991892	0.00803519	0.281933	0.634055
chr13:46562921-46563232	0.0561232	0.281939	0.634055
chr2:99976698-99988193	0.0477201	0.282225	0.634055
chr15:41648236-41663882	-0.0956936	0.282307	0.634055
chr2:47656880-47672796	0.046424	0.282332	0.634055
chr3:47958065-47958503	-0.507715	0.282441	0.634055
chr9:101900140-101904985	-0.185264	0.282939	0.634572
chr16:67644726-67646024	-0.0620096	0.283042	0.634572
chr2:74604558-74605372	-0.0321968	0.28344	0.634959
chr1:19683128-19684057	0.0208818	0.283587	0.634959
chr13:79945079-79946065	0.0468232	0.283829	0.635086
chr16:31733946-31734674	-0.294318	0.28443	0.636014
chr2:128480531-128480618	0.0961011	0.284737	0.63611
chr19:3977212-3980064	0.00440897	0.28488	0.63611
chr15:89867045-89877144	0.0882374	0.285031	0.63611
chr16:3721722-3740986	-0.035191	0.285436	0.636598
chr2:69747965-69748120	0.0574299	0.285767	0.63692
chr16:2807781-2808548	-0.0301955	0.286144	0.637105
chr1:161071837-161072165	0.0450331	0.286256	0.637105
chr9:135553363-135559080	-0.0710945	0.286408	0.637105
chr12:1136913-1225199	0.113524	0.286903	0.637418
chr11:62287409-62287793	0.294445	0.287197	0.637418
chr2:102452361-102459143	-0.0120444	0.287227	0.637418
chr17:29311634-29315124	0.236727	0.287295	0.637418
chr1:45980544-45984726	0.012902	0.287486	0.637428
chr9:35685430-35689214	0.0192653	0.288266	0.638745
chr2:187503003-187506315	-0.0661369	0.288585	0.639036
chr9:137674512-137676942	0.032941	0.288839	0.639186
chr7:32695598-32718742	0.38284	0.289324	0.63956
chr21:16386664-16415895	-0.27306	0.289383	0.63956
chr6:30673198-30673444	-0.451767	0.290161	0.639682
chr4:1701290-1701797	0.0202165	0.29019	0.639682
chr12:104712690-104733051	0.0400578	0.290381	0.639682
chr1:25553932-25554726	0.0638643	0.290573	0.639682
chr9:114172320-114174428	0.026507	0.290587	0.639682
chr9:139757739-139757900	0.0176403	0.290911	0.639682
chr6:90356258-90364053	0.121076	0.291022	0.639682
chr5:149389673-149412166	-0.101216	0.291273	0.639682
chr1:155408117-155429689	-0.424882	0.291283	0.639682
chr17:61882430-61884014	-0.0793735	0.291309	0.639682
chr7:139083344-139092096	0.0391023	0.291617	0.639948
chr15:78565436-78566766	-0.301261	0.291816	0.639975
chr10:126097110-126100769	-0.0850758	0.29226	0.640536
chr15:75091612-75093263	0.0543585	0.292834	0.641383
chr17:27794162-27822745	0.0914146	0.293061	0.641425
chr19:49407603-49416453	-0.0492219	0.293291	0.641425
chr1:6291961-6293703	-0.0599776	0.293416	0.641425
chr12:57674140-57686450	-0.180782	0.29465	0.643711
chr2:189950444-189957146	0.0619596	0.295173	0.644442
chr7:56136174-56140804	0.0336066	0.295546	0.644845
chr16:31195181-31201719	-0.0148108	0.296018	0.645463
chr10:112642760-112647644	-0.327386	0.296822	0.646376
chr12:124832370-124841352	0.082866	0.296955	0.646376
chr1:33794470-33799893	0.0618626	0.297004	0.646376
chr5:21491429-21491617	0.170876	0.297922	0.647614
chr3:183432931-183454617	-0.0845399	0.297952	0.647614
chr13:98645145-98652899	0.0369047	0.298372	0.648115
chr2:136620176-136622733	0.0474087	0.298719	0.648458
chr16:2806334-2806607	0.0253139	0.299553	0.649855
chr1:28800065-28807116	-0.092055	0.299814	0.650009
chr5:132428391-132435344	0.0175107	0.300309	0.650475
chr11:77066712-77091039	-0.0331289	0.300613	0.650475
chr6:155131148-155143543	0.033691	0.300861	0.650475
chr17:1372824-1373813	0.0362005	0.300997	0.650475
chr1:981112-983067	-0.0813083	0.301053	0.650475
chr10:28872327-28879761	0.0326869	0.301321	0.650475
chr12:109540643-109541416	0.166322	0.301361	0.650475
chr16:9186777-9197116	0.0339473	0.301874	0.650939
chr1:19495928-19501527	0.0344044	0.302095	0.650939
chr9:88190229-88261350	0.176355	0.302239	0.650939
chr7:26235466-26237352	0.0346628	0.302575	0.650939
chr1:116931259-116944277	-0.0368737	0.302672	0.650939
chr20:30380537-30386355	0.0262156	0.302837	0.650939
chr2:216238044-216256537	-0.33182	0.302965	0.650939
chr22:20936897-20937254	-0.0506106	0.303099	0.650939
chr17:57812698-57851246	-0.0751056	0.303439	0.650988
chr17:79249768-79250933	0.0518719	0.303569	0.650988
chr22:29517344-29521404	-0.123346	0.303693	0.650988
chr17:78196453-78201759	0.0400507	0.305222	0.653181
chr3:52727423-52728119	0.0372273	0.305386	0.653181
chr21:47545179-47545531	0.0523771	0.305754	0.653181
chr19:45781180-45781873	0.0515528	0.305804	0.653181
chr16:28401611-28403463	-0.0301585	0.305974	0.653181
chr13:48827943-48830519	-0.03934	0.306096	0.653181
chr7:17885217-17890587	-0.337769	0.306111	0.653181
chr1:230313963-230339036	0.0261952	0.306244	0.653181
chr9:138741982-138774924	0.062438	0.306583	0.653495
chr16:88677675-88677944	-0.0805301	0.307151	0.654298
chr1:21083658-21100103	0.0319339	0.307619	0.654495
chr1:156294762-156304709	0.0472033	0.307628	0.654495
chr1:22158144-22158289	-0.0633576	0.307853	0.654495
chrX:139865917-139866098	0.347872	0.309454	0.654495
chr14:105678449-105695250	-0.077995	0.309689	0.654495
chr16:68835572-68849662	-0.00320629	0.309689	0.654495
chr14:102661274-102676199	-0.187157	0.309689	0.654495
chr9:125642872-125659855	-0.0364992	0.309689	0.654495
chr7:105108783-105112640	-0.00712768	0.309689	0.654495
chr7:128496571-128497390	-0.00206846	0.309689	0.654495
chr12:56563559-56563992	-0.0214619	0.309689	0.654495
chr7:155457868-155493638	-0.0171439	0.309689	0.654495
chr8:33353059-33354815	0.0347191	0.309883	0.654495
chr1:247318867-247323115	0.578864	0.309923	0.654495
chr12:109051079-109052695	-0.06984	0.310382	0.655059
chr5:154172181-154172356	0.0224265	0.310673	0.65527
chr8:61653817-61707686	0.0275329	0.311129	0.655344
chr7:5643126-5643661	0.0117688	0.311205	0.655344
chr1:171537385-171556890	-0.0227396	0.311284	0.655344
chr5:21491429-21495291	0.142352	0.311765	0.655542
chr16:28746493-28746656	0.0137793	0.311847	0.655542
chr12:19615443-19646920	0.0797066	0.311953	0.655542
chrX:53607790-53631795	0.0226393	0.312347	0.655968
chr1:27087346-27102198	0.0525611	0.312606	0.656108
chr2:170865313-170917953	0.150449	0.313558	0.657703
chr11:2991032-3010427	0.0625463	0.314036	0.657871
chr1:12335881-12338095	-0.352851	0.314097	0.657871
chr3:47651555-47719801	-0.0463661	0.314235	0.657871
chr19:14568842-14569187	-0.115466	0.314408	0.657871
chr4:83276456-83280792	-0.00719931	0.3147	0.658078
chr12:96691404-96717890	-0.322776	0.314938	0.658081
chr5:127685646-127693087	0.0819902	0.315086	0.658081
chr17:34171798-34171918	-0.287408	0.3158	0.658096
chrX:41519691-41530783	0.0245388	0.315807	0.658096
chr1:150198939-150201570	0.0319248	0.316425	0.658096
chr15:89448987-89453154	0.0776143	0.316562	0.658096
chr6:36181656-36185787	-0.0829412	0.316624	0.658096
chr3:127787478-127806651	0.0411193	0.316722	0.658096
chr22:42262834-42267039	-0.0368241	0.316731	0.658096
chr22:36919255-36920779	0.0457999	0.317185	0.658096
chr22:24143130-24145609	-0.0220076	0.317193	0.658096
chr12:72265849-72274387	0.33962	0.31721	0.658096
chr11:59540683-59562955	0.0373988	0.31721	0.658096
chr9:131254704-131255084	0.0999003	0.317467	0.658108
chr4:1902352-1952930	0.0776318	0.318403	0.658108
chr2:63831829-63833162	0.0771217	0.318507	0.658108
chr7:26233218-26236101	0.0107304	0.318517	0.658108
chr2:230663590-230670599	-0.0756571	0.318721	0.658108
chr10:96336418-96354611	0.0963198	0.319051	0.658108
chr13:111109689-111114731	-0.0283596	0.319056	0.658108
chr7:129679303-129688984	-0.131438	0.319212	0.658108
chr14:65544630-65544754	0.0524277	0.319234	0.658108
chr6:43143443-43144405	0.0662096	0.319272	0.658108
chr19:14551954-14552255	0.0597599	0.319491	0.658108
chr17:28808160-28817235	-0.0857628	0.319697	0.658108
chr4:55958783-55974060	0.0512253	0.31976	0.658108
chr5:34818901-34821955	-0.08651	0.319911	0.658108
chr16:69373908-69373995	0.0492486	0.320743	0.659424
chr14:51107467-51111732	0.0704481	0.32138	0.660336
chr15:93545406-93545547	-0.0261298	0.321787	0.660774
chr3:69077050-69077446	0.224124	0.322503	0.661847
chr12:12315126-12318229	-0.0844107	0.323163	0.662424
chr2:114684921-114699936	0.0126141	0.323191	0.662424
chr17:40063694-40066537	0.00987225	0.323469	0.662424
chr3:122808014-122811289	-0.0762264	0.323729	0.662424
chr2:188348850-188368497	0.0419868	0.323753	0.662424
chr22:38698865-38699253	0.0498655	0.324133	0.662614
chr10:12070743-12071523	0.0441776	0.324233	0.662614
chr9:88655653-88661487	0.029426	0.3251	0.663577
chrX:139866135-139866387	0.527228	0.32554	0.663577
chr10:103869140-103869440	-0.0584434	0.325555	0.663577
chr10:33502313-33515217	0.0208624	0.325605	0.663577
chr21:27264033-27264180	0.00689323	0.325675	0.663577
chr2:206607926-206610614	0.0625222	0.325932	0.663704
chr15:63351761-63351879	0.0291115	0.326311	0.664082
chr16:28734484-28736333	-0.0215369	0.32658	0.664126
chr3:47084050-47103836	0.079464	0.326721	0.664126
chr10:70725132-70726959	-0.0628059	0.327202	0.664709
chr17:5211988-5250220	0.0286034	0.327859	0.665341
chr5:134113263-134120231	0.0920647	0.327903	0.665341
chr12:53925527-53927043	-0.12972	0.328288	0.665728
chr5:156712348-156714117	0.0468993	0.328629	0.666024
chr9:33971648-33973235	0.0596887	0.329601	0.667388
chrX:153215693-153225865	-0.0844244	0.329886	0.667388
chr5:74638407-74639789	-0.0525823	0.330161	0.667388
chr14:20811305-20811436	0.440391	0.330625	0.667388
chr13:99554541-99554745	-0.331101	0.330642	0.667388
chr15:86207793-86228104	0.0823664	0.330878	0.667388
chr19:50117789-50119476	-0.0438166	0.331024	0.667388
chr12:57037186-57037357	0.015858	0.331366	0.667388
chr2:242541310-242545888	0.0985999	0.331414	0.667388
chr12:96707098-96728643	0.0306308	0.331444	0.667388
chr19:17844001-17845225	-0.0580633	0.331449	0.667388
chr2:242651392-242662686	0.119013	0.33256	0.66923
chr1:160293220-160302347	0.04741	0.332873	0.669466
chr2:242181874-242192912	0.0213351	0.333305	0.669883
chrX:139866257-139866473	0.427858	0.333472	0.669883
chr14:23395341-23396023	0.0797436	0.334009	0.669999
chr2:209136234-209142432	0.0880386	0.334074	0.669999
chr2:37543379-37544322	0.0648955	0.334117	0.669999
chr19:17212469-17213367	-0.272597	0.334365	0.670101
chr4:166141085-166184511	-0.3663	0.334943	0.670867
chr2:217521554-217525509	0.0163616	0.335905	0.6724
chr2:216248050-216248206	0.00674423	0.336344	0.67258
chr13:113439448-113460607	0.0388288	0.336388	0.67258
chr19:49860508-49863338	-0.136046	0.337357	0.672724
chr7:135321078-135329766	-0.0999327	0.338057	0.672724
chr17:40027941-40066537	0.025815	0.338664	0.672724
chr9:111812849-111870850	0.110272	0.338774	0.672724
chr19:39114716-39114837	0.0360959	0.339044	0.672724
chr9:128086076-128088868	0.20812	0.339358	0.672724
chr2:26022253-26029206	-0.292889	0.339656	0.672724
chr3:33725850-33731424	-0.0240558	0.340076	0.672724
chr15:25320881-25328674	0.123475	0.340869	0.672724
chr4:39874605-39910160	-0.0716304	0.341409	0.672724
chr2:230701563-230725247	0.0118424	0.341439	0.672724
chr2:159922407-160007067	0.00751839	0.341439	0.672724
chr8:37692677-37695457	0.00975745	0.341439	0.672724
chr22:37328806-37330036	0.0247455	0.341439	0.672724
chr18:59888269-59925909	0.0365602	0.341439	0.672724
chr19:37314568-37314692	0.0625	0.341439	0.672724
chr2:102460696-102472478	0.0990602	0.341439	0.672724
chr14:51259429-51288795	0.13562	0.341439	0.672724
chr9:131392599-131394997	0.0068733	0.341439	0.672724
chr22:50943831-50943966	0.0138995	0.341439	0.672724
chr20:31020682-31020788	0.015063	0.341439	0.672724
chr5:36982266-36986403	0.0164397	0.341439	0.672724
chr17:36517593-36533668	0.0625	0.341439	0.672724
chr12:122801295-122819252	0.065903	0.341439	0.672724
chr7:151855947-151856157	0.146935	0.341512	0.672724
chr21:17150222-17191165	0.248263	0.341576	0.672724
chr10:88211723-88221044	-0.0715393	0.341894	0.672962
chr20:62626268-62626445	0.0659182	0.342554	0.67315
chr20:31375035-31376818	-0.0291144	0.342611	0.67315
chr4:39839475-39843676	-0.0647372	0.342727	0.67315
chr19:56189892-56204403	-0.0386762	0.342777	0.67315
chr13:110864763-110866362	-0.0446121	0.343323	0.673283
chr1:155753776-155764942	0.18636	0.343452	0.673283
chr11:34107851-34111003	0.0311529	0.343504	0.673283
chr19:11233849-11242471	-0.0151033	0.343632	0.673283
chr16:70566381-70590932	0.0498146	0.34424	0.674087
chr1:171501863-171502100	0.019581	0.344725	0.67459
chr19:6226987-6270770	-0.0605841	0.345013	0.67459
chr16:28391296-28391459	0.0139464	0.345088	0.67459
chr5:16758226-16762746	-0.0722138	0.345424	0.67486
chr5:43292575-43297268	-0.0265155	0.346287	0.676159
chr8:48715866-48719887	0.0270988	0.347247	0.677334
chr5:40764615-40771965	0.0874156	0.347466	0.677334
chr15:75809599-75816639	0.0337464	0.347604	0.677334
chr2:36668400-36669878	-0.0432311	0.348081	0.677334
chr17:34171774-34172014	-0.537951	0.348165	0.677334
chr15:44106698-44107272	0.119198	0.34819	0.677334
chr2:216251411-216259442	-0.0044599	0.348275	0.677334
chr1:150795669-150799093	0.116106	0.349273	0.678888
chr19:49845694-49863338	0.0524798	0.349631	0.679198
chr1:154223956-154226565	0.0103122	0.349976	0.679323
chr1:33276191-33276658	-0.0289374	0.350228	0.679323
chr7:99952765-99953427	0.182646	0.350292	0.679323
chr8:1853736-1893821	-0.154272	0.350962	0.680237
chr15:80412669-80415142	0.0709775	0.351313	0.680532
chr1:171481170-171491398	-0.0299733	0.352213	0.68189
chr2:73659325-73718625	0.172849	0.352858	0.682751
chr19:41850651-41854360	0.0111961	0.353487	0.682981
chr7:135269579-135303351	-0.113034	0.353545	0.682981
chr19:18684102-18684558	0.00518294	0.353576	0.682981
chr19:48636238-48640945	0.186547	0.354187	0.68333
chr13:25881943-25895231	-0.0446408	0.354355	0.68333
chr3:4842108-4856246	0.254227	0.354356	0.68333
chr4:108574646-108581228	-0.0114171	0.355537	0.685221
chr3:33453072-33458326	0.0581359	0.35584	0.685418
chr7:77210743-77230123	-0.0105018	0.356334	0.685675
chr2:232320111-232320335	0.00826449	0.356375	0.685675
chr3:47676679-47677626	0.0217055	0.356825	0.686156
chr3:136183722-136221621	-0.106473	0.3577	0.687162
chr9:33953282-33963789	0.0730944	0.357995	0.687162
chr11:118635916-118657227	0.0406984	0.35811	0.687162
chr17:79813017-79813462	0.0296755	0.358169	0.687162
chr1:205588084-205593019	-0.111863	0.358446	0.687162
chr9:110086170-110087229	-0.00698853	0.358554	0.687162
chr6:128540066-128563747	-0.0580396	0.358932	0.687295
chr12:96717725-96728643	-0.0718367	0.359026	0.687295
chr9:80866820-80869880	0.219131	0.359476	0.687553
chr9:96259752-96261168	-0.103353	0.359563	0.687553
chr10:71124538-71129380	-0.0485532	0.360977	0.688818
chr1:26135070-26138370	0.0296519	0.361048	0.688818
chr2:1657399-1657557	-0.017383	0.361104	0.688818
chr2:69870009-69870406	0.020553	0.361182	0.688818
chr11:118454523-118455359	-0.0126102	0.361232	0.688818
chr11:65266719-65266894	0.358175	0.361911	0.689288
chr2:10931920-10933328	0.0190267	0.362073	0.689288
chr6:163876310-163956157	-0.0159132	0.362215	0.689288
chr2:216245533-216245669	-0.019687	0.362284	0.689288
chr10:128822948-128836080	0.0717088	0.362678	0.689395
chr9:134334550-134334743	0.0222833	0.362943	0.689395
chr19:3496538-3496884	-0.0743758	0.362945	0.689395
chrX:2637701-2644414	-0.0225667	0.363429	0.689844
chr12:56826809-56828015	0.112909	0.363585	0.689844
chr3:33058200-33060053	0.0434349	0.364607	0.691399
chr7:111575594-111585853	-0.0910492	0.365097	0.691943
chr10:128768965-128795147	0.0486561	0.365694	0.692691
chr15:25599499-25654354	0.0254694	0.366274	0.693406
chr19:10782033-10782211	0.015164	0.367553	0.695101
chr16:74511293-74517022	0.0580019	0.367576	0.695101
chr6:629834-637861	-0.162547	0.369072	0.696675
chr8:42828431-42841938	-0.107407	0.369074	0.696675
chr1:109893550-109898091	0.0357061	0.369111	0.696675
chr14:69356855-69359000	0.0108335	0.369407	0.696675
chr6:105771539-105825394	0.067573	0.369516	0.696675
chr5:171661125-171661362	0.0614187	0.369631	0.696675
chr12:24989444-24995158	-0.0547504	0.370544	0.697645
chr6:30707934-30709980	0.0490607	0.370769	0.697645
chr3:37038109-37050396	-0.0610008	0.370895	0.697645
chr20:46385932-46386207	0.0324564	0.371127	0.697645
chr13:26974589-26975761	0.165615	0.371166	0.697645
chr17:20910208-20924539	-0.0243511	0.371404	0.697709
chr3:145838898-145842016	0.0782159	0.37161	0.697713
chr20:45848908-45850125	-0.0685984	0.371923	0.697916
chr17:45740454-45755779	0.0139567	0.372778	0.69861
chr12:132551357-132551514	0.030032	0.372812	0.69861
chr3:171969049-171969331	0.0655947	0.372905	0.69861
chr17:66526060-66526142	0.0258841	0.37323	0.698835
chr12:57693134-57693964	0.0811852	0.37352	0.698955
chr8:104412692-104420012	0.0445273	0.373703	0.698955
chr15:76518189-76578822	0.0246308	0.374353	0.699789
chr17:34161569-34172042	0.0216922	0.375833	0.702017
chr2:219089629-219093573	0.0774244	0.376119	0.702017
chr2:162036124-162088062	-0.0999579	0.376161	0.702017
chr6:168265230-168276175	0.0389148	0.376744	0.702722
chr10:75848953-75849956	0.040577	0.377259	0.702971
chr17:34171732-34172014	-0.524746	0.377376	0.702971
chr2:101619163-101619270	0.0159203	0.37759	0.702971
chr1:33760537-33760906	0.0497726	0.3777	0.702971
chr2:170394522-170401345	-0.163428	0.378216	0.703471
chr8:142264087-142264728	-0.374316	0.37838	0.703471
chr4:108984778-109010413	0.153997	0.37886	0.703979
chr7:102240306-102242852	-0.0533235	0.379204	0.704236
chr13:46616298-46619648	0.188731	0.379492	0.704346
chr20:30720815-30729698	0.179096	0.379675	0.704346
chr8:38283639-38315052	0.0423312	0.380912	0.705923
chr11:62459847-62460269	0.127853	0.381196	0.705923
chr4:85686962-85687525	0.0905442	0.381344	0.705923
chr1:46067926-46070688	-0.021187	0.381351	0.705923
chr6:168265230-168291709	0.0282962	0.382025	0.706787
chr16:3817720-3820987	0.0240562	0.382495	0.707111
chr2:71649943-71651168	0.0831228	0.382614	0.707111
chr19:4499487-4499716	0.0361866	0.383066	0.707564
chr1:21548239-21554534	0.0329525	0.383284	0.707586
chr1:22176578-22176991	-0.0517817	0.383811	0.708176
chr17:75484321-75493448	-0.0145724	0.384853	0.709465
chr5:14280430-14293243	0.0471174	0.384925	0.709465
chr2:230643148-230652377	0.0193234	0.385186	0.709563
chr1:36823839-36824423	0.0500485	0.385871	0.709863
chr17:8402587-8404288	0.0317633	0.385934	0.709863
chr9:38016007-38016128	-0.0384595	0.386017	0.709863
chr20:21346058-21349228	-0.0274973	0.386179	0.709863
chr5:134109385-134121276	0.0144018	0.386804	0.710499
chr2:26350012-26350820	0.0775863	0.38694	0.710499
chr14:102506572-102509085	0.029148	0.387474	0.710626
chr2:217012805-217026771	0.0214015	0.387935	0.710626
chr2:242289487-242289618	-0.0242471	0.387998	0.710626
chr7:127347610-127361454	-0.0148682	0.388001	0.710626
chr1:8716031-8716500	-0.0980403	0.388072	0.710626
chrX:79955455-79960345	0.0840788	0.388444	0.710626
chr1:220161931-220162165	-0.149288	0.388465	0.710626
chr10:71142242-71146174	0.0469763	0.388828	0.71078
chr10:12123470-12162266	-0.268282	0.388964	0.71078
chr19:47865732-47865950	-0.134204	0.389762	0.71166
chr8:126015417-126019729	0.0556537	0.389918	0.71166
chr7:64004084-64004810	0.23171	0.390174	0.71166
chr5:149921131-149929349	-0.0281756	0.390279	0.71166
chr16:49764681-49839680	-0.303145	0.390972	0.712545
chr12:69644908-69656342	-0.0735273	0.391351	0.712665
chr17:38318005-38319154	-0.0464497	0.391463	0.712665
chr7:4780468-4780654	-0.0818023	0.391664	0.712665
chr21:43334706-43342194	-0.188305	0.392452	0.71372
chr20:30720815-30723976	0.0732045	0.392696	0.713784
chr1:19503085-19504237	0.0789032	0.393037	0.714025
chr1:117944807-117963271	-0.15641	0.393384	0.714276
chr6:44371545-44376369	0.0722398	0.394025	0.714893
chr19:47421744-47440665	-0.0441697	0.394282	0.714893
chr1:21599191-21616649	0.0387015	0.394352	0.714893
chr2:55791448-55816092	0.0594422	0.394858	0.715431
chr17:34171774-34171939	-0.480837	0.395754	0.716584
chr12:70723202-70726626	0.104087	0.396116	0.716584
chr20:2636240-2636680	0.0408569	0.396258	0.716584
chr12:95602618-95605043	-0.229972	0.396332	0.716584
chr11:14507912-14508050	-0.0569462	0.396786	0.717025
chr1:116202261-116202394	-0.158893	0.397229	0.717446
chr10:96356616-96356868	0.0599468	0.397803	0.718105
chr20:32981596-33001685	-0.118511	0.39843	0.718464
chr11:64621882-64641990	-0.191823	0.398537	0.718464
chr7:98935803-98942138	0.0455711	0.399032	0.718464
chr8:141582910-141595410	0.0732716	0.39916	0.718464
chr3:47129602-47147610	-0.0724118	0.399524	0.718464
chr1:23381561-23384058	0.016614	0.399703	0.718464
chr3:171965322-172003774	-0.0305556	0.400195	0.718464
chr8:68028148-68049838	0.12924	0.400205	0.718464
chr3:180665652-180667131	0.0488561	0.400228	0.718464
chr12:24982756-24989530	0.0152035	0.40033	0.718464
chr9:131235191-131236020	-0.105876	0.400587	0.718464
chr1:247322307-247323115	0.153604	0.400607	0.718464
chr5:179044989-179045324	0.0143282	0.400734	0.718464
chr18:42529845-42533305	0.0530092	0.401443	0.719357
chr15:75219106-75221573	-0.0173415	0.402245	0.720113
chr2:183817132-183848110	-0.0574905	0.402286	0.720113
chr3:120123699-120123818	0.0419097	0.40297	0.720959
chr17:46133747-46134864	0.0202943	0.403975	0.72238
chr5:177637132-177637273	0.0454511	0.404523	0.722982
chr19:1254165-1255693	0.00841986	0.405096	0.723305
chr12:12397195-12397589	0.0728989	0.405127	0.723305
chr20:61485367-61491660	0.0532539	0.405474	0.723547
chr12:6690209-6690980	0.0356178	0.405865	0.723867
chr17:78318477-78322086	-0.0720477	0.407261	0.725695
chr6:111208707-111211559	0.0510478	0.407391	0.725695
chr10:64950653-64954135	0.0400779	0.407527	0.725695
chr7:77200394-77214898	0.0127718	0.408075	0.726145
chr7:5751391-5770448	-0.0886156	0.408204	0.726145
chr6:144811206-144814592	0.0487931	0.408832	0.726679
chr9:134305476-134334743	-0.0246974	0.409072	0.726679
chr19:5219949-5222231	0.0290529	0.409677	0.726679
chr5:138755741-138758506	0.0679252	0.409781	0.726679
chr5:77409575-77409693	-0.0741108	0.410009	0.726679
chr1:22188249-22188608	-0.0638271	0.410083	0.726679
chr20:30956815-30956926	0.0455978	0.410183	0.726679
chr1:224585798-224588771	0.0295272	0.410447	0.726679
chr17:79563141-79575848	0.0119681	0.410489	0.726679
chr11:3752620-3752808	0.0368325	0.41063	0.726679
chr10:75896389-75896561	0.0629181	0.411003	0.726963
chr9:139717976-139730297	-0.0234769	0.411763	0.727931
chr1:154207066-154207767	0.0207154	0.412511	0.728662
chr10:13375816-13380808	0.014193	0.412765	0.728662
chr11:129990600-129992408	0.0166332	0.41283	0.728662
chr8:68965331-68973014	-0.0402339	0.413409	0.728662
chr14:102449355-102449946	0.04851	0.413651	0.728662
chr12:104341088-104341208	0.0265764	0.414054	0.728662
chr10:32304436-32307490	-0.108472	0.414069	0.728662
chr2:219103386-219104207	0.0137653	0.41438	0.728662
chr18:12356692-12371690	-0.0287987	0.41448	0.728662
chrX:53672262-53707139	-0.0161315	0.414624	0.728662
chr3:9495422-9506356	0.02504	0.414628	0.728662
chr20:47309209-47364417	0.0368291	0.414734	0.728662
chr20:31379406-31380576	0.0535591	0.415183	0.729075
chr9:131752398-131757793	0.0240973	0.415757	0.729096
chr17:25631805-25638642	0.0380232	0.415976	0.729096
chr1:21151592-21183990	0.0376629	0.416129	0.729096
chr10:35772331-35776640	-0.00513758	0.416476	0.729096
chr1:208315673-208391347	0.0223707	0.416676	0.729096
chr7:72589454-72607065	0.0722181	0.416741	0.729096
chr2:96860695-96861287	-0.0312119	0.416839	0.729096
chr17:7402357-7407110	-0.0532169	0.416901	0.729096
chr20:44047934-44049069	-0.0169655	0.417726	0.729431
chr1:113245184-113245315	0.0239761	0.417874	0.729431
chr17:43111302-43112370	0.32556	0.417899	0.729431
chr5:137750820-137753299	0.0373628	0.417945	0.729431
chr20:33057852-33080402	-0.0833724	0.418171	0.729452
chr17:54972703-54978939	-0.0649962	0.418485	0.729627
chr4:152065061-152070713	0.104107	0.419456	0.730948
chr15:30033534-30064369	0.0288577	0.419688	0.73098
chr9:110062421-110086298	0.0248107	0.420191	0.731482
chr9:27168492-27173360	0.0696339	0.420527	0.731696
chr1:186287578-186287960	0.0268466	0.421159	0.732423
chr5:10414544-10415781	0.0386443	0.421688	0.73271
chr10:20465927-20534434	-0.0978262	0.421753	0.73271
chr2:220429963-220433046	-0.04301	0.422354	0.733018
chr12:123465675-123466426	0.0389649	0.422522	0.733018
chr5:39389953-39393495	0.0168291	0.422597	0.733018
chr15:25220504-25222176	0.0133647	0.423141	0.733018
chr1:22180685-22180836	0.0438926	0.423189	0.733018
chr2:122363276-122363756	-0.024061	0.423433	0.733018
chr5:74096704-74137504	-0.0724236	0.423681	0.733018
chr19:13064953-13065340	0.0160738	0.423877	0.733018
chr9:88233897-88248289	0.116852	0.423888	0.733018
chr3:65346873-65350621	0.0481283	0.424112	0.733018
chr1:94685813-94697199	0.0664239	0.424289	0.733018
chr2:203419974-203421254	0.0573074	0.424716	0.733095
chr6:144803344-144809970	-0.0895258	0.424863	0.733095
chr17:47118739-47119739	0.00806808	0.424976	0.733095
chr1:22178580-22179325	0.0632162	0.42649	0.734977
chr19:10782033-10787986	0.04107	0.426498	0.734977
chr11:68701931-68704559	0.127282	0.428115	0.737393
chr1:28362054-28384605	-0.0847052	0.429201	0.738619
chr11:61605249-61615756	0.00954863	0.429259	0.738619
chr2:131810463-131813268	0.032371	0.429966	0.739302
chr11:65983589-65984246	0.0519898	0.4302	0.739302
chr11:3392204-3392933	-0.100217	0.430491	0.739302
chr18:331667-357522	-0.0650616	0.430521	0.739302
chr1:116942041-116942165	0.0637293	0.430882	0.739552
chr9:35295692-35313986	0.0544625	0.431552	0.740044
chr6:163983013-163987827	-0.0299289	0.431602	0.740044
chr8:81411728-81412617	0.0573732	0.432213	0.74072
chr5:179044989-179048036	-0.00951292	0.432493	0.740829
chr6:144852187-144860579	-0.187235	0.433288	0.741399
chr14:64908771-64915035	-0.0107232	0.433433	0.741399
chr16:31195178-31201719	-0.0175022	0.433477	0.741399
[truncated: 1,477 more rows]

## Sheet: Table S4 (CLR SMCs)
circRNA	log2FC	P value	adj. P value
chr2:189861123-189862479	0.0232772	7.94283e-08	0.000164476
chr2:189859266-189859557	0.0399244	1.50001e-07	0.000164476
chr6:4891946-4892613	1.08816	2.7918e-07	0.000204081
chr2:216232585-216240116	0.0168831	1.01192e-06	0.000554785
chr5:95091099-95099324	0.323878	5.82773e-06	0.00216558
chr21:47545179-47545531	0.0838694	5.92498e-06	0.00216558
chr2:189859771-189860516	0.0485351	7.02059e-06	0.00219945
chr2:189871662-189872333	0.0856236	1.58537e-05	0.0043459
chr17:34171774-34171939	-2.01794	2.5306e-05	0.00616623
chr2:189921698-189922153	0.133831	8.18715e-05	0.0179544
chr6:26056053-26056299	-2.23579	9.79691e-05	0.0195315
chr2:216289816-216293061	0.00657285	0.000113693	0.0203888
chr2:216259250-216295575	0.0490199	0.000120864	0.0203888
chr2:216279559-216284108	0.0519038	0.000246502	0.0386128
chr2:216279559-216293061	0.00886732	0.000286718	0.0410654
chr2:216229601-216230353	0.0638681	0.000299611	0.0410654
chr11:65267115-65267243	2.4149	0.000591113	0.0748927
chr17:34171732-34172014	-1.95482	0.000614714	0.0748927
chr17:34171708-34171822	-1.23976	0.00070473	0.0785457
chr19:39114716-39114837	-0.0573581	0.000716331	0.0785457
chr5:882598-882812	-0.766124	0.000890805	0.0930254
chr17:8109808-8111158	-0.0593568	0.000998883	0.0931346
chr2:189864010-189864303	0.0419775	0.00105948	0.0931346
chr3:145838898-145842016	0.1277	0.00109179	0.0931346
chr13:110814576-110826345	0.019358	0.0010921	0.0931346
chr17:48265907-48266844	1.79775	0.00111545	0.0931346
chr17:34171537-34171786	-1.97289	0.00114666	0.0931346
chr17:34171819-34171990	-0.956408	0.00119687	0.0937407
chr17:34171549-34171990	-1.74645	0.00141165	0.10675
chr8:38947565-38948865	0.231145	0.00158638	0.115964
chr17:34171753-34171912	-1.28857	0.00221294	0.152461
chr10:17277167-17277888	0.009797	0.00222469	0.152461
chr20:31375035-31376818	-0.071615	0.00232062	0.154215
chr6:160819010-160831878	0.307979	0.00301392	0.194398
chr15:65040617-65043837	-0.133465	0.00312285	0.195669
chr5:151043647-151049345	0.0270254	0.00329551	0.200752
chr2:187511412-187516816	0.0398271	0.00341901	0.202646
chr6:30673198-30673444	-1.38631	0.00374443	0.208854
chr7:45960336-45960619	0.012603	0.00385347	0.208854
chr13:111158814-111158953	0.00933694	0.00390005	0.208854
chr7:97557393-97558089	-2.10127	0.00391939	0.208854
chr5:21491429-21497305	-1.81611	0.00399994	0.208854
chr17:34171753-34171990	-0.824204	0.00424671	0.216582
chr15:30033534-30064369	0.107408	0.00480543	0.232708
chr19:12256072-12258617	-0.364098	0.00488036	0.232708
chr17:34171729-34171990	-1.72914	0.00490716	0.232708
chr20:20006320-20007563	0.33184	0.00523028	0.232708
chr4:2916610-2927839	-0.0585226	0.00535288	0.232708
chr17:34171774-34172014	-1.66972	0.00549407	0.232708
chr12:25031463-25047409	0.193271	0.00549448	0.232708
chr7:47520700-47568745	0.218656	0.00555298	0.232708
chr3:64004274-64008199	-0.0406039	0.00572432	0.232708
chr5:127607690-127611852	0.06555	0.00577	0.232708
chr12:97886238-97954825	-0.636467	0.00592957	0.232708
chr12:124071293-124074996	0.104336	0.00594242	0.232708
chr2:189872610-189873947	0.012323	0.006029	0.232708
chr20:31389083-31393213	-0.0514111	0.00616348	0.232708
chr15:63349183-63351879	0.0371593	0.00619885	0.232708
chr12:109051079-109052695	-0.0670355	0.00636487	0.232708
chr8:11710118-11710988	0.0329128	0.00645051	0.232708
chr7:127447537-127528065	0.106535	0.00649634	0.232708
chr3:133331232-133343019	-0.161656	0.00657906	0.232708
chr9:96233422-96238620	-0.13367	0.00715108	0.248926
chr17:48266528-48266899	-0.0736463	0.00744127	0.251691
chr13:110845176-110845260	0.0245075	0.00747498	0.251691
chr14:52508822-52509068	0.0340171	0.00761642	0.251691
chr13:110830188-110831383	0.0156956	0.00774257	0.251691
chr11:111915861-111931898	-0.0583653	0.00780436	0.251691
chr11:2017308-2017651	0.0127745	0.00883992	0.279149
chr5:151052702-151054205	1.05566	0.00896642	0.279149
chr1:24993305-24996806	-0.0290809	0.00903764	0.279149
chr9:99220660-99220823	0.237375	0.00983478	0.29081
chr17:34171681-34171966	-0.859902	0.00997624	0.29081
chr19:48636238-48640945	-0.117539	0.0101034	0.29081
chr20:31379406-31380576	-0.0338809	0.0101193	0.29081
chr8:131164981-131193126	0.184304	0.0101405	0.29081
chr14:52520296-52527074	0.0463605	0.0102579	0.29081
chr10:29801663-29820217	0.244631	0.0104598	0.29081
chr16:67663300-67663436	-0.110621	0.010476	0.29081
chr1:6727768-6741097	-0.0389897	0.0106784	0.292721
chrX:139865879-139866297	0.65559	0.0109374	0.29284
chr17:34171753-34172014	-1.37634	0.0109498	0.29284
chr17:34171774-34171990	-1.67062	0.0117125	0.309463
chr19:48221765-48239790	0.110012	0.0120817	0.312151
chr15:83819966-83832827	-0.0273192	0.0121496	0.312151
chr2:121036190-121047333	0.253344	0.0122412	0.312151
chr14:55647930-55650471	-0.108926	0.0125885	0.316176
chr3:112348959-112357113	0.110558	0.0127521	0.316176
chr13:111141791-111141855	0.0125076	0.0129424	0.316176
chr12:69656152-69656342	-0.0224603	0.0130444	0.316176
chr3:23848727-23848912	-0.0756391	0.0131199	0.316176
chr14:52485778-52486896	0.0237541	0.0139969	0.327424
chr16:50642204-50655619	-0.0296829	0.0140088	0.327424
chr10:14938844-14939516	-0.0557828	0.0141072	0.327424
chr6:24780890-24784782	-0.118759	0.0141839	0.327424
chr14:50262508-50262662	0.317819	0.0153545	0.341992
chr7:139083344-139092096	-0.0561703	0.015399	0.341992
chr6:26056122-26056299	-0.895197	0.0154392	0.341992
chr1:202729542-202736188	-0.0694132	0.0157017	0.341992
chr11:65267869-65268102	1.25054	0.0159027	0.341992
chr15:58971322-58974513	0.277395	0.0160168	0.341992
chr8:48730010-48744487	-0.0357758	0.0160494	0.341992
chr11:70265851-70267686	0.149135	0.016212	0.341992
chr4:153332454-153333681	0.755599	0.0162185	0.341992
chr13:29001888-29002058	0.0992849	0.0168064	0.34469
chr11:65266743-65266983	1.31	0.0168243	0.34469
chr11:65267905-65268121	0.99506	0.0169011	0.34469
chr9:15474014-15474140	-1.05271	0.0170965	0.34469
chr5:59934576-59943360	-0.126868	0.0171323	0.34469
chr22:30196979-30221769	-0.211035	0.0173542	0.34598
chr7:5567911-5568350	0.00290367	0.0177494	0.350671
chr7:107566627-107566722	0.147652	0.0180643	0.353705
chr13:110847432-110850978	0.0293021	0.0185775	0.357474
chr12:111991961-111993723	0.24703	0.0185828	0.357474
chr3:196118683-196129890	0.289124	0.0188938	0.359116
chr16:67650647-67663436	-0.0689741	0.0192648	0.359116
chr18:20562180-20581692	-0.106152	0.0194758	0.359116
chr22:17956629-18003297	-0.105987	0.0195759	0.359116
chr20:31376659-31380576	-0.0131912	0.0196168	0.359116
chr13:111156193-111156340	0.0380872	0.0196507	0.359116
chr15:48826276-48826402	0.174449	0.0202621	0.36723
chr19:34887205-34887562	-0.0202121	0.0205468	0.369337
chr1:227400836-227441856	0.246872	0.0207805	0.3705
chr11:46332582-46334470	0.0255772	0.0210535	0.372341
chr14:96986391-96986565	-0.023373	0.0214082	0.375096
chr5:126859151-126860612	-0.0392195	0.0217081	0.375096
chr13:99127074-99171727	-0.0468922	0.0222631	0.375096
chr1:23356961-23377013	-0.0156325	0.0227515	0.375096
chr11:65267869-65268112	1.14594	0.0229463	0.375096
chr19:803560-806556	-0.037621	0.0231952	0.375096
chr12:125292306-125302253	-0.0533766	0.0232742	0.375096
chr9:92220346-92220795	-0.0114948	0.0233465	0.375096
chr6:16326624-16328701	0.41317	0.0233587	0.375096
chr20:31376659-31381401	-0.0132508	0.0233624	0.375096
chr14:91939376-91939714	-0.161174	0.024337	0.375096
chr19:5693562-5694497	-0.0721918	0.0244871	0.375096
chr2:135893293-135893502	0.143317	0.0248701	0.375096
chr20:31372563-31380576	-0.0206304	0.0250906	0.375096
chr20:32981596-33001685	0.148433	0.025177	0.375096
chr2:242173273-242174670	0.0547622	0.0252389	0.375096
chr19:4405908-4409756	-0.0668762	0.0254274	0.375096
chr11:85725912-85742653	0.283287	0.0256783	0.375096
chr1:8716031-8716500	0.175879	0.0258374	0.375096
chr8:68007527-68024300	0.329526	0.0258911	0.375096
chr19:46020920-46021352	-0.0471449	0.02597	0.375096
chr10:129160327-129183173	0.269121	0.0261013	0.375096
chr2:207006664-207009750	-0.171674	0.0261652	0.375096
chr8:142264087-142264728	-0.747454	0.0261864	0.375096
chr19:3980838-3981450	-0.032906	0.0264993	0.375096
chr17:60741908-60742310	0.0687365	0.0265024	0.375096
chr15:57838273-57838437	-0.0486932	0.0265823	0.375096
chr16:58568050-58568299	-0.0361612	0.0266559	0.375096
chr22:17979662-18003297	-0.0852732	0.0266812	0.375096
chr13:110829231-110829384	0.0172761	0.0268226	0.375096
chr19:10781191-10792005	0.0690862	0.0268545	0.375096
chr9:134497182-134504641	-0.03938	0.0270795	0.375096
chr15:69713985-69714774	-0.146875	0.0272334	0.375096
chr14:96807858-96813678	-0.516993	0.0274449	0.375096
chr2:105705441-105713782	-0.0593648	0.0275765	0.375096
chr20:62421173-62422143	-0.332471	0.0276314	0.375096
chr7:26235466-26237352	0.0750977	0.0276593	0.375096
chr2:217054947-217057458	-0.0299887	0.0278427	0.375096
chr14:89628044-89629313	-0.0645926	0.0281881	0.375096
chr7:26236176-26237352	0.0441771	0.0282589	0.375096
chr6:34100754-34101636	-0.305135	0.0288829	0.375096
chr16:31195181-31201719	-0.0168258	0.0289449	0.375096
chr2:204231599-204291992	-0.0293977	0.0290534	0.375096
chr1:11259314-11294322	-0.375695	0.029138	0.375096
chr11:65267946-65268121	1.23283	0.0292862	0.375096
chr5:70806000-70806156	-0.841409	0.0293176	0.375096
chr16:89961445-89970613	-0.0914473	0.0293711	0.375096
chr15:76152218-76165909	0.198584	0.0294193	0.375096
chr2:189866261-189867077	0.00177494	0.0296347	0.375659
chr13:48827943-48830519	0.074179	0.0299407	0.376447
chr16:49764681-49839680	-0.0908115	0.0302009	0.376447
chr7:24663284-24690331	-0.154798	0.030665	0.376447
chr20:31387958-31390276	-0.00641053	0.0306657	0.376447
chr5:78692645-78752841	-0.0557046	0.030673	0.376447
chr1:247318867-247323115	0.876761	0.0307378	0.376447
chr17:48266102-48266371	0.0195182	0.0310571	0.376447
chr6:136732757-136742937	-0.0754475	0.0310702	0.376447
chr13:110844560-110847465	0.00334362	0.0316215	0.378417
chr5:115811240-115815973	-0.0128713	0.0316789	0.378417
chr7:107635331-107642178	0.0171526	0.0317505	0.378417
chr13:111082231-111114731	0.0104074	0.0320276	0.379656
chr2:61710091-61715906	-0.0526556	0.0322337	0.380045
chr2:216289816-216299547	0.0282205	0.0324434	0.380472
chr22:17956629-17956724	-0.0869181	0.0327139	0.381414
chr9:35060797-35068359	0.0349911	0.0328715	0.381414
chr9:102907640-102907765	-0.81282	0.0333781	0.384067
chr19:49851959-49854622	-0.0658112	0.0335059	0.384067
chr6:15452236-15487773	-0.0268586	0.0338367	0.384067
chr14:52495439-52527074	0.0466797	0.034095	0.384067
chr3:52771601-52773650	-0.152714	0.0341698	0.384067
chr11:65266517-65266644	0.602741	0.0347156	0.384067
chr17:79813017-79813462	0.0555382	0.0350287	0.384067
chr1:21377358-21421487	0.112808	0.0352797	0.384067
chr4:52729602-52758017	0.165167	0.0353399	0.384067
chr20:31374307-31383500	-0.00150447	0.0354171	0.384067
chr15:48757764-48760731	0.137648	0.0355218	0.384067
chr11:41244346-41244558	-0.513363	0.03578	0.384067
chr14:52520296-52520656	0.057528	0.0358797	0.384067
chr9:137676834-137677894	0.0182758	0.0359298	0.384067
chr1:22178580-22179325	0.136376	0.0362107	0.384067
chr17:57274904-57275150	-0.134593	0.0362707	0.384067
chr11:65267990-65268121	0.970831	0.0362996	0.384067
chr17:20135070-20135718	-0.194083	0.0366916	0.384067
chr11:63960549-63965446	-0.0286648	0.0367908	0.384067
chr19:19584841-19603521	-0.0291552	0.0368711	0.384067
chr11:66410920-66411611	-0.0733392	0.0369343	0.384067
chr5:77805606-77806221	-0.231028	0.0371765	0.384067
chr3:47882366-47884745	-0.0619993	0.0373146	0.384067
chr19:10428365-10429048	-0.113879	0.0373831	0.384067
chr20:31368123-31376818	-0.0183203	0.0374785	0.384067
chr9:35061999-35064282	0.0761795	0.0384887	0.387085
chr17:79660899-79662097	-0.14422	0.0388367	0.387085
chr2:54874267-54876327	0.0488086	0.0391752	0.387085
chr16:11969617-11990642	-0.0150565	0.0393778	0.387085
chr5:34796043-34818956	0.101308	0.0395274	0.387085
chr5:43292949-43294963	-0.0175463	0.0395274	0.387085
chr4:83791477-83802075	0.118414	0.0396419	0.387085
chr5:74639677-74640157	-0.044408	0.0396572	0.387085
chr21:46910188-46913139	0.0176521	0.0396656	0.387085
chr11:65266743-65266894	1.28238	0.0396712	0.387085
chr13:100914982-100925600	-0.180685	0.0397146	0.387085
chr1:161071837-161072165	-0.0513992	0.0404557	0.392326
chr20:31383214-31387134	-0.0113002	0.0408932	0.392326
chr22:45938034-45943084	0.331617	0.0411764	0.392326
chr19:18650180-18650530	0.0580177	0.0414743	0.392326
chr3:62204524-62229572	-0.0735011	0.0415251	0.392326
chr5:98238603-98239612	-0.108962	0.0416941	0.392326
chrX:139866135-139866387	0.818609	0.0417595	0.392326
chr14:93481540-93483146	-0.0233495	0.0418931	0.392326
chr7:100416141-100417918	-0.121638	0.0420224	0.392326
chr5:127685646-127693087	0.144491	0.0420414	0.392326
chr5:43292575-43297268	-0.0203995	0.0422358	0.39247
chr18:29099765-29099900	-0.0260654	0.0426382	0.394044
chr3:49362134-49363278	-0.219793	0.0429971	0.394044
chr20:39797718-39797815	-0.132085	0.0430617	0.394044
chr1:103540173-103548528	0.0810825	0.0434319	0.394044
chr19:41242890-41243674	0.368274	0.043806	0.394044
chr16:249060-258187	-0.0871767	0.044091	0.394044
chr16:2816231-2816399	-0.516993	0.0441323	0.394044
chr2:230723487-230744844	-0.0332545	0.0441471	0.394044
chr15:64791491-64792365	0.266658	0.0444622	0.394044
chr10:22171210-22209892	0.216137	0.0444759	0.394044
chr1:29474591-29481422	-0.0383554	0.0445343	0.394044
chr11:64846824-64847259	-0.0439454	0.0445796	0.394044
chr19:11446122-11446459	-0.137817	0.044741	0.394044
chr8:144662675-144672251	-0.0805032	0.0450535	0.395209
chr14:23310778-23311244	0.0442271	0.0454068	0.395388
chr19:39195573-39200116	0.118542	0.045628	0.395388
chr12:69656149-69656342	-0.0233519	0.0456568	0.395388
chr2:189859449-189859557	0.0377342	0.0461725	0.395388
chr2:189859266-189866176	0.00605564	0.0461932	0.395388
chr1:46032240-46032692	-0.0318007	0.0463202	0.395388
chr1:46056894-46072263	0.0848856	0.0464939	0.395388
chr1:55340765-55341720	-0.0105263	0.0465162	0.395388
chr1:36759451-36762371	0.111501	0.0468526	0.395679
chr8:48883070-48884028	-0.0330717	0.0470395	0.395679
chr7:105131986-105135700	-0.0777067	0.0470917	0.395679
chr6:15487537-15497401	-0.0404304	0.0474681	0.396922
chr3:69077050-69077446	0.337033	0.0479493	0.396922
chr1:78097534-78107340	0.240857	0.0479866	0.396922
chr7:130135208-130143837	-0.027565	0.0481208	0.396922
chr9:130270700-130279298	-0.118911	0.0481447	0.396922
chr9:134305476-134343140	0.0993408	0.0490125	0.399682
chr16:50655512-50655619	-0.010839	0.0490826	0.399682
chr17:4186092-4200104	-0.110391	0.0493643	0.399682
chr8:122640953-122641580	0.224862	0.0498079	0.399682
chr9:137666704-137676942	0.0220723	0.0500078	0.399682
chr8:33353059-33354815	-0.0595483	0.0502437	0.399682
chr10:64950653-64954135	-0.0420201	0.0504934	0.399682
chr8:48882357-48888408	-0.0496615	0.0505	0.399682
chr5:82779331-82808215	-0.0121965	0.0505842	0.399682
chr10:129160327-129172478	0.138674	0.050633	0.399682
chr1:78383809-78383958	0.140931	0.051216	0.399682
chr3:111632165-111639266	0.104965	0.0513087	0.399682
chr19:11106888-11113835	-0.0124485	0.0513665	0.399682
chr12:936207-939326	-0.0695927	0.0516484	0.399682
chr7:74471635-74474581	-0.107041	0.0517112	0.399682
chr20:62559687-62562375	-0.370479	0.0518669	0.399682
chr9:130942693-130953141	0.0691397	0.0520586	0.399682
chr3:136221469-136221621	-0.127907	0.0524667	0.399682
chr5:34182784-34182972	-0.94143	0.0526085	0.399682
chr2:204231599-204267457	-0.0208998	0.052675	0.399682
chr11:14507912-14508050	0.0796974	0.0527642	0.399682
chr11:85707868-85712201	0.0645458	0.0529636	0.399682
chr17:34171840-34172014	-1.10231	0.0530981	0.399682
chr9:110086170-110087229	-0.0181791	0.0533911	0.399682
chr20:62407030-62422143	-0.839048	0.0534743	0.399682
chr12:106773871-106786931	0.277147	0.0534833	0.399682
chr5:43292575-43299077	0.102835	0.0535491	0.399682
chr7:131190626-131196192	-0.0229853	0.0535826	0.399682
chr17:48268177-48268851	0.0304584	0.0539892	0.40135
chr21:47613088-47613447	-0.78224	0.0542281	0.401764
chr2:204231599-204231767	-0.0239558	0.0546913	0.403832
chr8:28570973-28575724	-0.0731029	0.055502	0.408408
chr1:116942041-116942165	0.0806662	0.0558151	0.408408
chr4:187627716-187630999	-0.289484	0.0560819	0.408408
chr19:39943995-39944161	0.174154	0.0560898	0.408408
chr15:72499467-72511451	-0.0243423	0.0562422	0.408408
chr1:200539038-200544819	-0.285511	0.0568886	0.411738
chr15:91491025-91492024	-0.103921	0.0573779	0.412593
chr8:95690430-95705055	-0.0475276	0.057383	0.412593
chr3:183896644-183896910	-0.0271757	0.0580591	0.414208
chrX:153583198-153583405	-0.969894	0.0581771	0.414208
chr22:24698162-24765288	0.192179	0.0583608	0.414208
chr2:189874903-189875091	0.00367817	0.0585218	0.414208
chr3:14523178-14523349	-0.0133263	0.0585519	0.414208
chr11:65267972-65268121	0.825499	0.0592978	0.418135
chr8:453499-454012	-0.464626	0.0602046	0.420388
chr7:121738503-121773788	-0.0366779	0.0603443	0.420388
chr7:5417001-5434226	-0.143538	0.0604852	0.420388
chr3:180651121-180675716	-0.0266926	0.0609278	0.420388
chr3:184035108-184035604	-0.0170885	0.0609668	0.420388
chr9:35059060-35059798	0.0557098	0.0614703	0.420388
chr5:134113263-134120231	0.201643	0.061577	0.420388
chrX:139865727-139865971	0.514301	0.0615958	0.420388
chr16:30780506-30780719	-0.0431534	0.0618423	0.420388
chr16:354303-364683	-0.189036	0.0625069	0.420388
chr4:144464661-144465125	0.129486	0.0630121	0.420388
chr12:129283803-129285554	-0.0482582	0.0630543	0.420388
chr11:119155678-119156276	-0.0606129	0.0630672	0.420388
chr16:11979037-11990642	-0.0165202	0.0635295	0.420388
chr17:37070577-37070728	0.0623527	0.0638026	0.420388
chr16:24762046-24788679	-0.0203356	0.0639	0.420388
chr12:1299024-1299218	-0.0791276	0.0640785	0.420388
chrX:64743439-64752510	-0.0209058	0.0641556	0.420388
chr16:31196343-31196445	-0.836749	0.0643286	0.420388
chr11:68341576-68343511	-0.0992372	0.0643314	0.420388
chr7:6509226-6513915	0.0144733	0.0643531	0.420388
chr17:79813017-79817263	0.0221968	0.0646749	0.420388
chr14:103442020-103447358	0.0965285	0.0648492	0.420388
chr7:91924202-91957214	-0.040573	0.0649573	0.420388
chr20:3888572-3899443	-0.0435718	0.0649576	0.420388
chr10:70892653-70892803	-0.242787	0.0651079	0.420388
chr16:28725021-28726755	0.0593319	0.0652976	0.420388
chr11:70820986-70830078	-0.124417	0.0654306	0.420388
chr3:127787478-127806651	-0.0178828	0.0654363	0.420388
chr6:18256591-18258636	0.136908	0.0655104	0.420388
chr17:5211988-5250220	0.275785	0.0655598	0.420388
chr12:32734893-32755251	-0.283865	0.0661061	0.422655
chr17:25631805-25638642	0.136912	0.0669642	0.426198
chr10:104445572-104465246	0.0526356	0.0670489	0.426198
chr3:197009549-197009716	-0.0650042	0.0676396	0.427737
chr1:171501863-171502100	0.0296373	0.067683	0.427737
chr15:26825465-26828561	-0.0153567	0.0683758	0.427737
chr16:68862076-68867456	-0.0152159	0.0685628	0.427737
chr2:233704558-233704681	-0.072665	0.068838	0.427737
chr3:196214269-196215554	0.377414	0.0688848	0.427737
chr8:108970307-108973045	0.0848761	0.0693785	0.427737
chr1:167353093-167353188	-0.0814928	0.0696212	0.427737
chr4:10090287-10099515	0.0589767	0.0697036	0.427737
chr16:11988810-11990642	-0.0171293	0.0697482	0.427737
chrX:139865339-139866824	1.21734	0.0700777	0.427737
chr3:47779518-47814426	-0.00920575	0.070103	0.427737
chr4:183836075-183836728	0.0720145	0.0701853	0.427737
chr9:137674512-137676942	0.0434815	0.0706079	0.427737
chr2:232196504-232209802	-0.218377	0.0708165	0.427737
chr5:176378474-176409624	-0.100793	0.0708609	0.427737
chr16:28411191-28412925	0.0740239	0.0709524	0.427737
chr19:49489106-49489292	-0.0906421	0.0710389	0.427737
chr10:73579996-73585650	0.022491	0.0711343	0.427737
chr22:17956629-17984048	-0.0293705	0.071192	0.427737
chr7:143078652-143085432	0.0585128	0.071854	0.428587
chr14:102482192-102483841	0.115484	0.0720736	0.428587
chr20:39704810-39704934	0.133277	0.0723952	0.428587
chr9:136901153-136905391	-0.0286987	0.0728028	0.428587
chr12:122995655-122999774	-0.0671759	0.072901	0.428587
chr8:37734626-37735069	-0.0608823	0.0729133	0.428587
chr4:129752887-129778609	-0.157376	0.0730713	0.428587
chr17:80193858-80195769	0.0793188	0.0734347	0.428587
chrX:31187559-31201021	0.0450287	0.073527	0.428587
chr6:3226794-3226903	0.0678881	0.0736993	0.428587
chr5:151051133-151052777	0.0304215	0.0737975	0.428587
chrX:130911650-130918067	-0.313612	0.0738223	0.428587
chr15:78837210-78839040	-0.0301992	0.0739669	0.428587
chr16:70564647-70589109	-0.0112989	0.0740695	0.428587
chr2:216238044-216256537	0.0314911	0.074463	0.42973
chr1:232619537-232629406	0.0603954	0.0751219	0.432237
chr9:6880011-6893232	-0.144066	0.0752917	0.432237
chrX:53562344-53563213	-0.0407709	0.0758495	0.43323
chr18:25543320-25593873	0.0314337	0.0758597	0.43323
chr6:151330954-151358253	-0.127897	0.0761002	0.433475
chr12:111855922-111856681	-0.240699	0.0766151	0.434179
chr5:115803278-115840678	-0.0304268	0.0766198	0.434179
chr6:18236682-18237747	-0.0324827	0.0776423	0.438839
chr20:62626268-62626445	-0.0563581	0.0781442	0.44054
chr12:45725077-45751207	0.125701	0.0784421	0.440965
chr20:31368123-31375257	-0.0102438	0.0786217	0.440965
chr12:124968141-124971114	-0.0457908	0.0790623	0.441725
chr7:128640482-128655189	-0.0224394	0.07916	0.441725
chr10:64943206-64949206	-0.0248604	0.079798	0.444155
chr9:16727794-16738483	-0.724477	0.0800475	0.444416
chr3:62153644-62159322	-0.0190905	0.0803689	0.445073
chr20:47688822-47706283	-0.017276	0.0806245	0.445364
chr5:124036706-124036962	-0.758156	0.0814709	0.448392
chr22:41542742-41546202	-0.105836	0.0816588	0.448392
chr11:65267964-65268121	1.00418	0.0824843	0.448392
chr14:20811305-20811436	-1.23752	0.0826951	0.448392
chr22:50197851-50217979	0.163111	0.0830977	0.448392
chr1:94650897-94652153	-0.0375156	0.083214	0.448392
chr17:37665957-37676340	-0.0279711	0.0834247	0.448392
chr1:236718850-236738203	0.188514	0.0837503	0.448392
chr4:94128554-94145926	-0.0367103	0.0837772	0.448392
chr22:40666125-40669604	0.473948	0.08378	0.448392
chr3:65364935-65377033	-0.0717957	0.0838404	0.448392
chr7:143078649-143085432	0.0547216	0.0839556	0.448392
chr7:26232114-26237352	0.0252953	0.0843521	0.448392
chr14:69378872-69387842	-0.0538439	0.0846544	0.448392
chr17:78899169-78921151	0.201121	0.0847651	0.448392
chr8:48696302-48710958	-0.0475456	0.0847896	0.448392
chr6:136709530-136710655	-0.0369245	0.0850067	0.448392
chr9:37974618-37974834	-0.193046	0.0850568	0.448392
chr10:104117795-104119192	0.0856812	0.0850574	0.448392
chr14:89041036-89044484	0.208649	0.0857469	0.450125
chr14:20793697-20797532	-0.170023	0.0858167	0.450125
chr13:28931690-28980031	0.0915943	0.0861074	0.450125
chr22:38890025-38897285	0.141853	0.0863093	0.450125
chr12:124832370-124841352	-0.128063	0.0865904	0.450125
chr7:74771833-74774779	-0.184779	0.0866806	0.450125
chr20:49626101-49628953	-0.0188591	0.087035	0.450125
chrX:130883333-130928494	-0.570577	0.087091	0.450125
chr8:67998241-68007967	-0.0765595	0.0872336	0.450125
chr1:90478684-90478796	0.0468865	0.0874816	0.450345
chr12:122181534-122190129	-0.135317	0.0877391	0.450475
chr16:8988406-8989007	-0.0128425	0.0879379	0.450475
chr2:242289487-242289618	-0.0380934	0.0881229	0.450475
chr15:44106698-44107272	-0.0509457	0.0884932	0.450836
chr1:214637972-214638300	-0.0237999	0.088665	0.450836
chr13:111117751-111117953	0.00376542	0.0888103	0.450836
chr17:60743454-60744894	0.0369674	0.0892883	0.451793
chr11:62650379-62653080	-0.0289325	0.0894109	0.451793
chr9:109734285-109765707	-0.129467	0.0899331	0.453127
chr6:166574324-166576111	-0.016246	0.090222	0.453127
chr5:1470940-1489973	-0.028639	0.0902947	0.453127
chr21:46687504-46703442	0.149368	0.0905219	0.453229
chr7:137569740-137570248	-0.0867864	0.0907881	0.453527
chr6:44217757-44219621	0.0287816	0.0912404	0.454334
chr1:10179570-10190871	-0.0770495	0.091364	0.454334
chr19:48229068-48229481	0.0911101	0.0917202	0.455073
chr2:9568893-9576490	-0.0284236	0.0921156	0.456003
chr22:36680490-36681375	0.0331676	0.092331	0.45604
chr19:11218067-11227674	0.0457339	0.092638	0.456529
chr4:76695828-76711950	-0.0122916	0.0929741	0.457157
chr1:117944807-117984947	0.251845	0.0935944	0.458924
chr7:135261716-135263663	-0.0285149	0.0938398	0.458924
chr15:30024636-30064369	0.0658373	0.0939878	0.458924
chr17:37034338-37054772	0.0748825	0.0947571	0.458924
chr14:71571951-71572157	-0.13671	0.0947934	0.458924
chr1:172109619-172113577	0.621955	0.0949023	0.458924
chr1:155734790-155737332	-0.220717	0.0951946	0.458924
chr1:78098799-78107340	0.228529	0.0955391	0.458924
chr12:124827550-124827768	-0.151307	0.0956022	0.458924
chr2:216981381-217026771	0.0780958	0.0956187	0.458924
chr7:2400344-2404164	0.0475382	0.0956352	0.458924
chr2:217525361-217526721	0.0412238	0.0960981	0.460138
chr1:21267983-21276604	-0.0772009	0.0965233	0.461167
chr19:19989289-19990955	-0.213148	0.0968575	0.461758
chr1:3656151-3656259	-0.583036	0.0979032	0.46388
chr5:115837905-115840678	-0.0141589	0.0980948	0.46388
chr20:31388640-31389232	-0.00393696	0.0981733	0.46388
chr8:103283361-103300494	-0.0430873	0.0982121	0.46388
chr11:118243221-118252238	-0.322756	0.0985461	0.46388
chr17:60749009-60749513	0.0220666	0.0987392	0.46388
chr13:53250364-53254290	-0.0685961	0.0991434	0.46388
chr19:3979326-3983289	0.0420526	0.0993598	0.46388
chr2:54125006-54127154	-0.0447946	0.0993709	0.46388
chr3:48640996-48641864	-0.0553267	0.0994179	0.46388
chr14:62204804-62207906	0.0578167	0.100136	0.46527
chr10:13364834-13387028	-0.00746293	0.100318	0.46527
chr21:34906884-34911662	-0.0377154	0.100352	0.46527
chr14:71052472-71064494	0.18047	0.100859	0.465496
chr16:50655512-50659491	-0.00687213	0.100968	0.465496
chr2:216292902-216293061	0.0162751	0.101038	0.465496
chr17:48267219-48267469	-0.0523045	0.101278	0.465624
chr7:127347610-127361454	-0.0340865	0.102072	0.46829
chr1:116939219-116940660	0.106424	0.102386	0.468754
chr19:14551954-14552255	-0.272487	0.10327	0.471193
chr19:19636990-19638579	-0.0147083	0.103502	0.471193
chr19:49407603-49416453	0.0187484	0.103817	0.471193
chr17:34171493-34171732	-0.145221	0.103953	0.471193
chr2:62104054-62110683	0.0894143	0.103993	0.471193
chr1:155638417-155649303	-0.0437598	0.105006	0.4748
chr11:65272657-65272846	1.04115	0.105594	0.474858
chr10:96354451-96356868	-0.0186484	0.105631	0.474858
chr13:30097402-30110339	-0.052539	0.106317	0.474858
chr14:100551023-100563995	-0.0676341	0.106404	0.474858
chr4:39739039-39747430	0.0436279	0.107127	0.474858
chr16:49557534-49559405	-0.0813265	0.107279	0.474858
chr1:52299688-52306186	0.155788	0.10743	0.474858
chr7:2284197-2289637	-0.156462	0.107459	0.474858
chr20:17928129-17937681	0.167576	0.107493	0.474858
chr2:219089629-219093573	0.170446	0.107966	0.474858
chr3:53274266-53276258	-0.0347761	0.108138	0.474858
chr17:75488702-75489158	0.0310339	0.108166	0.474858
chr1:1737913-1747301	-0.0297217	0.108436	0.474858
chr1:113661854-113662145	-0.120713	0.108486	0.474858
chr16:80718434-80719026	-0.467862	0.109622	0.474858
chr15:68378643-68379088	0.185455	0.109629	0.474858
chrX:139866257-139866473	0.5822	0.109802	0.474858
chr7:143080248-143080415	0.092053	0.110143	0.474858
chr16:74666420-74670475	-0.0615172	0.110263	0.474858
chr11:62398072-62398308	-0.0296518	0.110366	0.474858
chr1:27056141-27059283	0.113867	0.110383	0.474858
chr1:185970429-185976414	0.0851358	0.110419	0.474858
chr2:47635539-47672796	-0.0159185	0.110618	0.474858
chr2:120885263-120932576	-0.163443	0.110733	0.474858
chr11:62400036-62407203	0.0791439	0.1109	0.474858
chr22:33700214-33733787	-0.104533	0.110978	0.474858
chr3:9495422-9506356	0.111472	0.111011	0.474858
chr1:39895498-39934404	-0.0344337	0.111082	0.474858
chr19:49407603-49409142	0.0677894	0.111474	0.474951
chr12:12022357-12022903	0.14548	0.112329	0.474951
chr10:70733300-70734499	-0.0191142	0.112371	0.474951
chr7:26236020-26237352	0.0140043	0.112589	0.474951
chr12:123062218-123065217	-0.0703409	0.112716	0.474951
chr2:232324858-232325275	0.0403176	0.113315	0.474951
chr3:169854206-169896726	0.144516	0.113351	0.474951
chr4:10099334-10105610	0.0579093	0.113624	0.474951
chr19:11143965-11145808	-0.0202498	0.113667	0.474951
chr13:111353784-111357918	-0.158543	0.113769	0.474951
chr14:93276598-93282766	0.15583	0.113853	0.474951
chr7:94039553-94040466	0.00184643	0.113897	0.474951
chr9:8733779-8733946	0.0985321	0.113919	0.474951
chr15:91034564-91035943	0.0730608	0.115524	0.476157
chr11:3724001-3724122	-0.0572231	0.115551	0.476157
chr11:34144005-34145947	-0.0750112	0.115552	0.476157
chr1:21553651-21554534	0.074411	0.115904	0.476157
chr2:44428324-44436466	-0.0373951	0.11592	0.476157
chr12:12315126-12318229	-0.169856	0.116213	0.476157
chrX:139865419-139865879	0.612324	0.116231	0.476157
chr1:17232-17368	-0.0941183	0.116294	0.476157
chr2:74590420-74592715	-0.0435761	0.116309	0.476157
chr18:23658039-23664139	-0.0683562	0.116379	0.476157
chr16:16349576-16364041	-0.0377301	0.116778	0.476314
chr6:131466424-131490413	-0.25393	0.117014	0.476314
chr2:242274540-242285664	0.0244955	0.11716	0.476314
chr2:10931920-10933328	0.0214676	0.117443	0.476314
chr5:150422100-150422522	0.0786057	0.117553	0.476314
chr2:216251411-216259442	0.00423759	0.117721	0.476314
chr7:121612594-121624171	-0.0258269	0.118171	0.477253
chr12:104712690-104733051	0.0645356	0.118857	0.479142
chr4:189022209-189026741	-0.101052	0.120005	0.482881
chr11:34101174-34111003	0.111068	0.120357	0.483111
chr2:102486083-102486877	0.127826	0.120502	0.483111
chr20:60714751-60716000	0.0586749	0.121078	0.483264
chr1:109952549-109957985	-0.0553502	0.121139	0.483264
chr9:74481714-74489999	-0.107174	0.121341	0.483264
chr15:63336225-63354844	0.0200602	0.121486	0.483264
chr19:48630533-48631277	-0.0594161	0.121642	0.483264
chr10:135123667-135123792	-0.0867344	0.122086	0.48415
chr8:90600119-90608741	0.463524	0.122554	0.484797
chr7:6042083-6045662	0.45518	0.122691	0.484797
chr5:16818117-16877816	0.039516	0.123498	0.487107
chr16:23632682-23637718	-0.16817	0.124016	0.487823
chr22:24698162-24709434	0.115255	0.124204	0.487823
chr13:110838731-110838900	0.0211528	0.124397	0.487823
chr7:127338928-127347701	0.0278089	0.124569	0.487823
chr1:160182899-160183055	0.0967796	0.124801	0.487859
chr16:67070541-67116242	0.0463942	0.125064	0.488018
chr16:68155889-68157024	0.177711	0.12529	0.488028
chr5:99716914-99717102	-0.77049	0.125856	0.489366
chr5:179132679-179151784	0.009053	0.12618	0.489546
chr7:1517388-1517572	-0.13718	0.126507	0.489546
chr4:108614926-108622441	0.119107	0.126572	0.489546
chr10:96336418-96354611	-0.0105217	0.127099	0.490718
chr17:4192524-4200109	0.137481	0.127404	0.49103
chr19:34712411-34712643	0.0685486	0.128608	0.494801
chr10:120797749-120797951	0.0327747	0.129139	0.495353
chr14:32559707-32586493	0.148234	0.129393	0.495353
chr1:21097422-21100103	-0.0617479	0.129674	0.495353
chrX:322139-322325	-0.0463898	0.129843	0.495353
chr4:129764107-129773423	0.150549	0.12988	0.495353
chr11:62298021-62298405	0.387084	0.130754	0.496613
chr2:219103386-219104207	0.0224668	0.13102	0.496613
chr13:110895021-110895081	0.00120646	0.131021	0.496613
chr19:41777986-41798416	0.0322722	0.131117	0.496613
chr7:128482847-128483008	0.0608018	0.131364	0.496692
chr9:134025710-134027281	0.402623	0.13215	0.498803
chr2:242174535-242175009	0.0341143	0.133089	0.5007
chr22:45914561-45927204	0.044217	0.133109	0.5007
chrX:139865636-139865785	-0.61312	0.133435	0.501067
chr19:11168930-11170863	0.0703456	0.133706	0.501224
chr5:115822444-115840678	-0.0313376	0.1346	0.501785
chr10:96356616-96356868	-0.0458359	0.134659	0.501785
chr11:77336007-77336863	0.11545	0.135431	0.501785
chr17:75398140-75398785	0.0563485	0.135631	0.501785
chr5:34818901-34826584	-0.0839509	0.136293	0.501785
chr5:180666066-180666582	-0.00710246	0.137673	0.501785
chr8:109226835-109229689	-0.0272448	0.138123	0.501785
chr4:54292038-54319300	-0.0397526	0.138213	0.501785
chr15:25328542-25330469	-0.0584805	0.138318	0.501785
chr13:111896218-111896641	-0.0381434	0.138508	0.501785
chr8:124089350-124117704	-0.181161	0.13851	0.501785
chr7:107575859-107580803	0.0856383	0.138917	0.501785
chr22:41562602-41569788	0.0755956	0.139171	0.501785
chr2:25991610-25994409	0.277926	0.139255	0.501785
chr3:183899938-183900036	0.0304741	0.139409	0.501785
chr4:108984778-109000770	-0.0658846	0.139414	0.501785
chr17:62567915-62579662	0.1967	0.139585	0.501785
chr15:76576097-76588078	-0.103368	0.139868	0.501785
chr5:457003-462422	-0.136487	0.140091	0.501785
chr17:38319733-38320419	0.0909811	0.140139	0.501785
chr2:173451005-173460751	-0.0317625	0.140158	0.501785
chr5:115824583-115827526	-0.0145944	0.140162	0.501785
chr8:103274142-103282411	-0.0730847	0.140283	0.501785
chr1:25784881-25818075	0.222034	0.14038	0.501785
chr2:230663590-230670599	0.101499	0.140504	0.501785
chr21:27269884-27277389	-0.00382556	0.140551	0.501785
chr2:68413599-68415822	0.0826426	0.14087	0.501785
chr20:35127990-35152744	-0.0678941	0.141121	0.501785
chr1:150939231-150941567	0.104074	0.141169	0.501785
chr2:170394522-170401345	-0.353839	0.141415	0.501785
chr11:65266719-65266894	0.757078	0.14148	0.501785
chr20:18529252-18531819	-0.0978348	0.141516	0.501785
chr8:11666302-11696082	-0.00817598	0.141572	0.501785
chr7:11030329-11062606	0.173699	0.141635	0.501785
chr1:21548239-21554534	0.0689407	0.142762	0.504962
chr7:102207443-102208631	0.164453	0.143174	0.505162
chr19:41754418-41754725	0.0339496	0.143279	0.505162
chr8:128902834-128903244	-0.351405	0.143946	0.5067
chr17:34171537-34171774	-0.496505	0.144758	0.508741
chr6:629834-637861	0.179728	0.145942	0.511661
chr1:41474465-41475926	0.0904574	0.146056	0.511661
chr19:1576820-1578537	-0.0365663	0.14661	0.512784
chr10:62551647-62552047	-0.22209	0.146891	0.512948
chr17:17696246-17707163	0.103689	0.147487	0.514077
chr1:143915699-143916308	-0.0700113	0.147736	0.514077
chr15:67523567-67524235	-0.390515	0.14825	0.514077
chr3:112326022-112335705	0.0473523	0.148346	0.514077
chr13:20283681-20304484	-0.0153245	0.148386	0.514077
chr1:171537385-171540560	0.066359	0.150125	0.517299
chr16:2809569-2809662	-0.0192934	0.150173	0.517299
chr4:436206-436458	-0.484599	0.150266	0.517299
chr16:24829913-24834334	-0.0628811	0.150476	0.517299
chr20:34309661-34320057	0.049307	0.150496	0.517299
chr1:27267947-27268075	0.0429888	0.15121	0.518941
chr13:110822893-110823034	0.0475085	0.151481	0.519059
chrX:130877123-130928494	-0.339791	0.152109	0.520397
chr8:19677083-19688070	-0.100634	0.152393	0.520557
chr15:72338064-72338975	-0.112219	0.15384	0.523143
chr5:79441912-79454785	-0.0177995	0.154003	0.523143
chr11:68190956-68193655	-0.31486	0.154143	0.523143
chr17:80046844-80047048	0.0663267	0.154158	0.523143
chr1:160293220-160302347	0.0380374	0.154513	0.523143
chr6:30548182-30548296	0.200645	0.154581	0.523143
chr7:134613504-134625988	0.0366665	0.155103	0.523694
chr17:76866979-76870001	0.00851851	0.155839	0.523694
chr7:143085581-143087070	0.0349137	0.155918	0.523694
chr5:139680000-139680167	0.223239	0.155923	0.523694
chr17:39974633-39975651	0.0725403	0.156009	0.523694
chr15:93470473-93472321	0.0465417	0.156177	0.523694
chr14:102449355-102449946	-0.0466525	0.156949	0.525025
chr22:18021527-18022692	-0.0444815	0.157148	0.525025
chr3:51624382-51624575	0.126723	0.157302	0.525025
chr12:54639898-54646011	0.044161	0.157532	0.525025
chr2:136527338-136528305	0.0335214	0.157912	0.525495
chr20:5154168-5157391	-0.150002	0.158918	0.527649
chr1:1499984-1500296	0.124729	0.159147	0.527649
chr7:794225-803611	-0.0988602	0.159672	0.527649
chr2:61484338-61508377	-0.107498	0.159923	0.527649
chr20:31375066-31375257	-0.0255459	0.160214	0.527649
chr10:33208812-33224486	-0.0122436	0.160338	0.527649
chr20:43135467-43142681	0.162137	0.160386	0.527649
chr1:1289227-1289486	0.0308891	0.160616	0.527649
chr22:38698865-38699253	0.0485281	0.160736	0.527649
chr20:2985701-3005267	-0.208604	0.160965	0.527649
chr2:29124852-29129447	-0.0451313	0.161528	0.528703
chr17:34171537-34171753	-0.348881	0.162066	0.528741
chr17:34171861-34172014	-0.508882	0.162137	0.528741
chr2:240929490-240961757	-0.061124	0.162263	0.528741
chr12:101790176-101799759	-0.0530006	0.162892	0.529341
chr3:184033919-184035604	0.0443762	0.163081	0.529341
chr17:8383427-8384728	-0.0423194	0.16339	0.529341
chr3:55513341-55514946	0.0267375	0.163413	0.529341
chr3:47084050-47103836	0.26531	0.165254	0.534515
chr20:31375091-31375257	-0.0269078	0.165557	0.534707
chr16:14951073-14965541	-0.0276253	0.165922	0.535099
chr5:179132679-179136060	0.0117612	0.16665	0.536659
chr12:57036241-57037742	-0.00375882	0.167367	0.537917
chr5:134099593-134102750	0.0977452	0.167532	0.537917
chr5:34179117-34182972	-0.735347	0.16818	0.538424
chr15:58257922-58306196	0.0145419	0.168422	0.538424
chr19:49416267-49416821	-0.0162463	0.168426	0.538424
chr1:21573713-21582631	-0.127875	0.169442	0.540554
chr20:57470666-57480535	0.0247329	0.169729	0.540554
chr15:25207260-25225231	0.044587	0.169832	0.540554
chr22:36919255-36920779	0.0582096	0.17087	0.542792
chr7:99621041-99621930	-0.242975	0.1711	0.542792
chr4:1895456-1936989	-0.0710013	0.171278	0.542792
chr5:180664608-180668639	-0.0176349	0.171662	0.543226
chr12:10865809-10868382	-0.0357127	0.172369	0.544676
chr2:216245533-216245669	0.0100122	0.172746	0.545081
chr15:25336736-25339121	0.10367	0.173451	0.54652
chr14:102493955-102496049	-0.0666564	0.174049	0.547619
chr1:92161228-92224307	0.106642	0.17437	0.54784
chr12:104705067-104721449	0.0360397	0.175423	0.54967
chr9:140648622-140652463	0.085664	0.175453	0.54967
chr6:15487537-15487773	-0.0368988	0.175783	0.549916
chr6:43514307-43516197	0.139893	0.177825	0.554471
chr19:47285639-47285806	-0.0389421	0.177874	0.554471
chr1:45980544-45984726	0.0264911	0.178403	0.554471
chr19:1270926-1271631	0.0361868	0.178638	0.554471
chr19:15479045-15484151	-0.0625515	0.178871	0.554471
chr1:183083665-183084772	0.128355	0.179791	0.554471
chr10:17271733-17271937	0.540635	0.180476	0.554471
chrX:153215693-153225865	-0.0577201	0.180631	0.554471
chr9:137619111-137666758	0.0126317	0.180741	0.554471
chr12:124846671-124848345	-0.0315492	0.180958	0.554471
chr3:171965322-171969331	0.0904305	0.180985	0.554471
chr7:5643493-5643661	-0.00593595	0.181334	0.554471
chr12:70723202-70726626	0.135074	0.181885	0.554471
chr11:10821636-10823840	0.0321187	0.181885	0.554471
chr12:124904502-124915333	0.127103	0.182596	0.554471
chr5:137759763-137761271	-0.124063	0.182801	0.554471
chr1:22181796-22182085	-0.0757957	0.182948	0.554471
chr8:61653817-61655656	0.0372309	0.183021	0.554471
chrX:134030846-134033564	0.310866	0.183183	0.554471
chr3:134078947-134079255	0.0565905	0.183453	0.554471
chr8:48192449-48206619	-0.0854036	0.183714	0.554471
chr15:25330336-25336866	-0.0814409	0.183742	0.554471
chr9:33960823-33996331	-0.06232	0.183964	0.554471
chr14:103986458-103988514	0.0325719	0.184032	0.554471
chr4:96163579-96222900	0.135438	0.184489	0.554471
chr2:74604558-74605372	-0.0313721	0.184539	0.554471
chr14:104128452-104129264	-0.0220727	0.184539	0.554471
chr12:53848509-53856351	-0.00585259	0.184549	0.554471
chr2:1677414-1696906	0.0381089	0.184571	0.554471
chr10:71142242-71146174	0.0750073	0.18491	0.55473
chr20:30954186-30959677	-0.621542	0.185643	0.555269
chr19:40330872-40331427	0.0148376	0.185806	0.555269
chr4:39874605-39910160	-0.196288	0.185849	0.555269
chr11:129990600-129992408	-0.0123499	0.186536	0.555478
chr2:232324862-232325275	0.0366916	0.186639	0.555478
chr9:67327774-67334266	0.244369	0.186738	0.555478
chr10:81070680-81070941	0.139129	0.186932	0.555478
chr10:71136689-71139851	-0.0280665	0.188068	0.557887
chr2:242541310-242545888	-0.12926	0.188252	0.557887
chr3:171830241-171830380	-0.0568569	0.188703	0.558056
chr4:39739039-39779430	0.0437625	0.188957	0.558056
chr17:33997875-34001340	-0.0489901	0.189072	0.558056
chr5:179044989-179045324	0.0188927	0.189835	0.559554
chr14:69356855-69359000	0.0191857	0.19025	0.560024
chr3:171969049-171969331	0.0423045	0.191605	0.562702
chr16:85696586-85706141	-0.0214119	0.191812	0.562702
chr11:63961660-63967765	0.040808	0.191929	0.562702
chr19:49845694-49863338	-0.0345091	0.192537	0.5634
chr17:48271933-48272189	0.00736381	0.193024	0.5634
chr20:60714130-60716000	0.0293462	0.193033	0.5634
chr1:1499866-1500296	0.0485163	0.193569	0.5634
chr20:17640309-17640549	-0.417738	0.193597	0.5634
chr4:1219147-1235307	-0.132152	0.193894	0.5634
chr19:5641750-5645410	0.0428609	0.194117	0.5634
chr12:49436858-49437713	0.154559	0.194234	0.5634
chr12:104712690-104721449	0.0559315	0.194594	0.5634
chr3:50142509-50147896	0.152427	0.194736	0.5634
chr12:24989444-24995158	-0.048355	0.196533	0.567848
chr9:134305476-134334743	0.0761561	0.1969	0.568161
chr1:21083658-21103243	-0.0544751	0.198239	0.570856
chr7:94039553-94039839	0.0151509	0.198418	0.570856
chr20:43132455-43133532	0.0742816	0.198749	0.570856
chr12:80211173-80215970	-0.0382806	0.199202	0.570856
chr22:29095825-29130715	-0.0783024	0.199337	0.570856
chr6:87920168-87928449	-0.266271	0.199475	0.570856
chr1:156294762-156304709	0.0902559	0.199805	0.570856
chr19:1417498-1428994	-0.0334486	0.199939	0.570856
chr11:46829580-46831424	0.0630109	0.200177	0.570856
chr12:120592773-120593523	0.196557	0.202317	0.575651
chr9:140136172-140136473	0.0323034	0.202384	0.575651
chr17:79804304-79805223	0.0164207	0.203527	0.576238
chr19:47236295-47242145	-0.0674724	0.203739	0.576238
chr12:21790004-21807611	0.020301	0.204378	0.576238
chr6:159026298-159029782	0.164704	0.204457	0.576238
chr13:111144443-111147814	-0.0620526	0.204581	0.576238
chr16:27476580-27483241	-0.0667126	0.204798	0.576238
chr5:132400671-132412590	0.0611388	0.204866	0.576238
chr1:35851042-35855699	0.122269	0.204917	0.576238
chr20:32661368-32663749	-0.0288432	0.205353	0.576238
chr12:53416276-53428493	-0.0109453	0.205512	0.576238
chr10:128768965-128795147	-0.048289	0.20572	0.576238
chr14:62188226-62188541	0.0537089	0.205934	0.576238
chr17:4451252-4452737	-0.0590963	0.206259	0.576238
chr16:70562775-70564820	0.091362	0.206475	0.576238
chr11:17190223-17191353	-0.0455629	0.206531	0.576238
chr6:76376427-76407233	-0.0804988	0.207639	0.578593
chr5:16877717-16877816	0.0678711	0.208392	0.579448
chr7:4780468-4780654	0.058161	0.208795	0.579448
chr11:70263118-70263229	-0.0930786	0.209479	0.579448
chr4:76725286-76726456	-0.0582074	0.209574	0.579448
chr2:61456682-61473612	0.237996	0.209613	0.579448
chr1:171537385-171556890	-0.0145884	0.209706	0.579448
chr17:38551700-38555383	0.0514621	0.209796	0.579448
chr4:73950965-73958017	0.311886	0.210896	0.581402
chr1:22160308-22162130	-0.112149	0.211033	0.581402
chr9:139757739-139757900	0.0310553	0.211435	0.581527
chr11:118635916-118657227	-0.0475157	0.211609	0.581527
chr6:38649787-38650651	0.100612	0.211902	0.581604
chr10:17271339-17271531	0.659696	0.213066	0.584068
chr8:1853736-1893821	-0.142285	0.213353	0.584124
chr9:139106999-139108568	-0.0960378	0.21434	0.58552
chr12:121853961-121861320	-0.0740117	0.214397	0.58552
chr11:77411765-77413540	0.112308	0.214862	0.585555
chr1:171548492-171549103	-0.0310985	0.215078	0.585555
chr13:110807629-110807744	0.0121277	0.215211	0.585555
chr20:47674989-47683047	0.0916467	0.215785	0.585825
chr5:74109664-74137504	-0.095176	0.216111	0.585825
chr17:80529599-80542064	-0.0579158	0.216111	0.585825
chr11:8117044-8117212	0.224706	0.217854	0.58982
chr20:31383214-31385105	-0.00939883	0.218909	0.591585
chrX:139865785-139865953	0.334144	0.219481	0.591585
chr1:23356961-23370979	0.0265996	0.21968	0.591585
chr1:26135070-26138370	-0.0559483	0.219949	0.591585
chr10:33542955-33559784	0.0424487	0.22002	0.591585
chr19:52725351-52729061	0.0216248	0.220277	0.591585
chr5:156908798-156917462	0.0480354	0.220465	0.591585
chr4:104061412-104062261	-0.161286	0.220664	0.591585
chr1:156280348-156282012	-0.030857	0.221101	0.592033
chr5:14304569-14336836	0.0590747	0.221987	0.59368
chr2:217012805-217026771	-0.00577862	0.223466	0.596885
chr9:134312006-134319715	-0.0274182	0.22373	0.596885
chr2:26350012-26350820	0.142435	0.224141	0.597256
chr13:46562921-46563232	-0.0192177	0.224482	0.597438
chr12:90035934-90049884	0.100918	0.225367	0.597698
chr17:27829606-27838010	-0.0247915	0.225839	0.597698
chr9:96289436-96294611	-0.033719	0.22592	0.597698
chr16:28394438-28403463	-0.0438092	0.226186	0.597698
chr7:98478712-98479647	-0.0979851	0.226284	0.597698
chr1:155740857-155741008	-0.057195	0.226403	0.597698
chr19:805012-805187	-0.0148619	0.226511	0.597698
chr16:28411697-28411807	-0.00924758	0.226849	0.597698
chr1:29313942-29314417	0.105404	0.227032	0.597698
chr19:47112102-47112238	0.0367357	0.227667	0.59865
chrX:41002543-41027471	0.0403036	0.227948	0.59867
chr8:23156348-23156508	0.0183753	0.228436	0.598972
chrX:153592626-153592740	0.018411	0.228932	0.598972
chr9:33973180-34017187	-0.0464443	0.229101	0.598972
chr10:103427642-103436193	-0.207748	0.229155	0.598972
chr6:163876310-163899928	-0.0485981	0.229441	0.599006
chr9:94991282-95015735	-0.0535756	0.229962	0.599652
chr7:148708937-148718239	0.0231806	0.230546	0.600327
chr4:77951935-77952123	0.0243808	0.231023	0.600327
chr10:126631025-126631876	0.152024	0.231042	0.600327
chr19:10503761-10506879	-0.00979867	0.231856	0.601728
chr21:27264033-27264180	-0.0108573	0.232734	0.603294
chr12:6972993-6973359	-0.0492037	0.233094	0.60335
chr21:27394155-27484463	0.0167978	0.233306	0.60335
chr7:94037158-94041994	-0.11892	0.233965	0.604341
chr9:109765574-109765707	0.0636001	0.236614	0.610464
chr17:7402357-7407110	-0.0637826	0.237046	0.610686
chr12:56119904-56120045	0.0198194	0.237257	0.610686
chr2:201283972-201284219	0.0417522	0.238433	0.612451
chr6:30679188-30682955	0.194502	0.238501	0.612451
chr17:8109808-8110161	-0.0657248	0.239308	0.613303
chr16:16349864-16360988	0.129455	0.23956	0.613303
chr2:101619163-101619270	0.0366265	0.239725	0.613303
chr5:43298110-43307926	0.0185444	0.239952	0.613303
chr1:21599191-21616649	0.0304445	0.241462	0.613449
chr17:26678689-26680817	-0.033847	0.241617	0.613449
chr5:74130250-74137504	-0.363745	0.24173	0.613449
chr2:173429230-173429801	0.118091	0.241858	0.613449
chr4:39843567-39865079	0.11898	0.242488	0.613449
chr20:47858429-47858524	0.12347	0.243028	0.613449
chr7:148451067-148464841	0.115857	0.243199	0.613449
chr1:8926337-8926560	0.00476327	0.243299	0.613449
chr7:156976571-157018233	-0.0806637	0.243716	0.613449
chr1:31478699-31479949	0.0529756	0.244067	0.613449
chr17:7810670-7811020	-0.119671	0.244149	0.613449
chr7:128845043-128846428	-0.133337	0.244193	0.613449
chr15:25327735-25328674	0.109566	0.244348	0.613449
chr6:155131148-155143543	0.0813512	0.244373	0.613449
chr11:61079255-61079556	0.0243857	0.244407	0.613449
chr1:23376879-23385660	0.0791412	0.244503	0.613449
chr12:112229864-112236046	0.0906903	0.245026	0.613449
chr2:36744469-36744685	-0.0893524	0.245137	0.613449
chr14:100820023-100828258	0.0466941	0.245324	0.613449
chr10:70532744-70545975	0.0898695	0.245669	0.613614
chr5:55259179-55264224	-0.143518	0.24645	0.614387
chr1:70712500-70715730	0.0577659	0.246564	0.614387
chr9:139717976-139730297	0.0529831	0.246819	0.614387
chr6:18236682-18258636	0.0390754	0.249432	0.620186
chr11:32953288-32956981	0.0537906	0.249731	0.620227
chr11:125472197-125474142	0.0626007	0.250738	0.621572
chr5:180668491-180669345	0.0075679	0.25084	0.621572
chr13:110835339-110839676	0.0184375	0.25159	0.621949
chr13:110815809-110818650	0.0141407	0.251593	0.621949
chr17:76799466-76800060	-0.0868635	0.251843	0.621949
chr4:55976574-55987357	0.0339123	0.252136	0.621974
chr2:242265407-242287606	-0.00329489	0.252491	0.622148
chr6:168307850-168363247	0.0591241	0.253488	0.622785
chr2:216236631-216237098	0.0325047	0.254168	0.622785
chr21:46275124-46281186	0.0206949	0.254184	0.622785
chr16:16477520-16477649	-0.719796	0.254742	0.622785
chr2:102460671-102472600	-0.0120765	0.255281	0.622785
chr9:103261046-103279053	0.208886	0.255371	0.622785
chr15:89448987-89453154	0.0630356	0.255542	0.622785
chr19:49860508-49863338	-0.0640572	0.255545	0.622785
chr17:38547757-38548989	0.082156	0.255596	0.622785
chr14:102499605-102500525	-0.0431121	0.255701	0.622785
chr9:86278789-86281309	-0.0318618	0.255934	0.622785
chr19:49425083-49425189	0.0559647	0.256157	0.622785
chr10:92678621-92680105	0.0370844	0.257822	0.626139
chr12:125397508-125397736	0.186387	0.258502	0.627096
chr16:74508443-74511431	0.078008	0.259602	0.629068
chr12:69644908-69656342	0.101802	0.260334	0.629518
chr15:91009232-91010824	0.0470918	0.260361	0.629518
chr2:216299418-216299547	0.0191862	0.26122	0.630898
chr7:72361165-72384365	-0.049933	0.263074	0.632139
chr7:73770739-73771807	0.150986	0.263385	0.632139
chrX:139866135-139866261	0.764439	0.26346	0.632139
chr6:79688308-79711841	0.168908	0.26349	0.632139
chr7:107569508-107572822	0.00562223	0.263524	0.632139
chr3:188208209-188242575	0.105499	0.26391	0.632139
chr16:9023225-9024254	0.0866253	0.263916	0.632139
chr14:69387722-69392389	-0.00952047	0.264145	0.632139
chr9:110062421-110087285	0.0298308	0.264433	0.632139
chr19:11213339-11221447	-0.0370135	0.264794	0.632139
chr9:136905155-136905391	-0.0674197	0.264905	0.632139
chr1:36644285-36645158	0.0208357	0.265465	0.63238
chr18:47091686-47095918	0.0316718	0.265651	0.63238
chr15:25304603-25307235	-0.187419	0.266325	0.63238
chr7:26233218-26236101	0.0127927	0.266599	0.63238
chr7:26236934-26237352	0.017064	0.266745	0.63238
chr3:133894452-133914026	-0.143154	0.266954	0.63238
chrX:139865824-139865989	-0.173	0.267084	0.63238
chr19:50157605-50161146	0.0480487	0.267689	0.63238
chr15:72499467-72499618	-0.728135	0.267783	0.63238
chr10:85903750-85903862	0.023406	0.267889	0.63238
chr16:88675341-88677944	0.0850449	0.269097	0.633921
chr16:2312278-2314761	0.0504205	0.26912	0.633921
chr18:56601664-56621031	0.0847247	0.270813	0.637223
chr19:15297688-15303330	-0.0374037	0.271268	0.63761
chr19:47111453-47111845	-0.0162233	0.271765	0.637947
chr15:73854236-73862764	0.0770084	0.27255	0.637947
chr11:61205096-61205585	0.192072	0.272659	0.637947
chr16:75675461-75676733	0.0839463	0.272687	0.637947
chr7:6844568-6851694	-0.0348328	0.273251	0.637947
chr8:38283639-38315052	0.0549744	0.273461	0.637947
chr4:83793096-83796975	0.0877129	0.273693	0.637947
chr7:102962957-102963079	0.0455104	0.273747	0.637947
chr13:29001295-29041754	0.0162131	0.274029	0.637947
chr2:242192371-242192912	-0.0274435	0.275363	0.640259
chr5:177637132-177637273	-0.0272651	0.275779	0.640259
chr15:48458129-48461036	-0.135948	0.276058	0.640259
chr6:33240404-33243843	-0.00470205	0.27619	0.640259
chr17:79817056-79817263	-0.014606	0.277682	0.64079
chr7:131193709-131196192	0.2262	0.277916	0.64079
chr9:33953282-34017187	0.0733932	0.278125	0.64079
chr2:55894125-55895093	0.257786	0.278268	0.64079
chr1:27267947-27268309	0.10252	0.278305	0.64079
chr10:1054897-1058602	0.326027	0.278425	0.64079
chr17:1264385-1265302	-0.00570054	0.278464	0.64079
chr19:1271327-1271631	0.0225133	0.279698	0.642952
chr1:247319707-247323115	0.292053	0.28058	0.644305
chr3:183471913-183474477	-0.0566974	0.281454	0.645515
chr17:34171861-34171990	-0.296615	0.281695	0.645515
chr9:19378365-19378512	0.00796452	0.282131	0.645767
chr14:77925958-77926149	0.103399	0.282887	0.645767
chr1:22169262-22178419	0.158601	0.282894	0.645767
chr12:3103903-3104158	0.139138	0.283102	0.645767
chr11:61096834-61097546	-0.0280195	0.283829	0.645767
chr11:118656760-118657227	0.0865588	0.283907	0.645767
chr5:64100055-64100213	0.072969	0.284077	0.645767
chr1:224142178-224149975	-0.295072	0.284319	0.645767
chr14:23395341-23396023	0.072147	0.284456	0.645767
chr1:150902442-150931823	-0.141171	0.285354	0.647138
chr1:32694099-32694809	-0.0228237	0.286847	0.649705
chr6:30548182-30550284	-0.0225372	0.287079	0.649705
chr22:45942964-45943084	0.0540629	0.287637	0.650296
chr2:206590636-206631527	0.0247728	0.288571	0.651737
chr6:31592037-31593091	-0.0660823	0.289318	0.652751
chr1:205693053-205696933	0.0103314	0.290714	0.654925
chr9:136916683-136918712	-0.111807	0.290879	0.654925
chr11:62474580-62491898	0.0576051	0.291721	0.656147
chr17:42286719-42287602	-0.0266542	0.292286	0.65658
chr7:94052268-94053755	0.014229	0.292878	0.65658
chr4:56277780-56284331	0.162734	0.292968	0.65658
chr2:40655612-40657444	0.284429	0.293295	0.65658
chr19:6415151-6422447	0.0151567	0.29341	0.65658
chr2:69569283-69590802	0.0519258	0.294526	0.658406
chr8:103850971-103855975	0.0509086	0.294987	0.658763
chr1:19513033-19514034	-0.100674	0.295678	0.658894
chr22:38888060-38897285	0.0294446	0.296407	0.658894
chr11:70255936-70256066	0.031658	0.296922	0.658894
chr14:21698477-21702388	-0.00652158	0.296938	0.658894
chr19:6222131-6227113	-0.0807345	0.29765	0.658894
chr6:160813442-160831878	0.123993	0.297677	0.658894
chr7:26233194-26236101	0.0227722	0.297758	0.658894
chr11:34113452-34118843	0.0412937	0.297881	0.658894
chrX:48434895-48434992	0.0162772	0.298077	0.658894
chrX:2637701-2644414	-0.0115081	0.298503	0.658894
chr19:10782033-10782211	0.0228641	0.298596	0.658894
chr7:27668989-27689252	0.0750512	0.298651	0.658894
chr9:33986757-34017187	0.0736102	0.299327	0.659291
chr21:46893808-46898267	-0.0155294	0.30004	0.659291
chr16:74491771-74493687	-0.0479797	0.300514	0.659291
chr5:68470703-68471364	0.109543	0.30057	0.659291
chr9:127289057-127302466	0.303913	0.300601	0.659291
chrX:130911650-130919286	-0.187801	0.300835	0.659291
chr1:22188480-22188608	-0.0666827	0.300935	0.659291
chr15:41756968-41758450	0.0776955	0.30187	0.660679
chrX:139865879-139866135	0.286307	0.302497	0.661323
chrX:138897036-138908982	-0.142717	0.302767	0.661323
chr2:33540210-33540336	-0.375749	0.303669	0.662275
chr1:36823839-36824423	-0.110595	0.303807	0.662275
chr16:70076253-70076906	-0.0802018	0.304338	0.662702
chr1:220161931-220162165	-0.201368	0.304867	0.662702
chr19:8520288-8528570	-0.00448037	0.305194	0.662702
chr15:85223943-85234875	-0.155615	0.305211	0.662702
chr1:23356961-23385660	-0.0186426	0.306104	0.663828
chr17:73142760-73144766	0.050827	0.308468	0.663828
chr15:25213078-25219603	0.0326001	0.308729	0.663828
chr17:16029395-16029523	0.065609	0.308961	0.663828
chr16:2806334-2806607	0.0249398	0.309075	0.663828
chr22:35799199-35817453	-0.0352657	0.30926	0.663828
chr17:37575969-37580074	-0.0544757	0.309689	0.663828
chr12:121690463-121712388	-0.0544757	0.309689	0.663828
chr17:25630392-25638642	-0.0104079	0.309689	0.663828
chr10:24508554-24508838	-0.0389975	0.309689	0.663828
chr7:99216147-99219197	-0.105664	0.309689	0.663828
chrX:102094728-102120080	-0.059539	0.309689	0.663828
chr1:10463127-10468197	-0.00337507	0.309689	0.663828
chr8:48866179-48869991	0.0460707	0.309968	0.663828
chr20:34389412-34459751	-0.18433	0.31049	0.664034
chr5:134696186-134724816	-0.0253827	0.311098	0.664034
chr13:99109421-99171727	-0.0444738	0.31126	0.664034
chr14:103434589-103436598	0.0230818	0.311275	0.664034
chr2:242181874-242192912	-0.0157102	0.31205	0.664724
chr12:124856567-124887107	0.0667841	0.312205	0.664724
chr16:72984367-72984864	0.199339	0.313061	0.664746
chr14:102486229-102489217	0.0588446	0.313232	0.664746
chr4:1902352-1932497	0.0791378	0.313387	0.664746
chr2:69583627-69590802	0.0440534	0.313565	0.664746
chr10:105200157-105200338	0.0673443	0.313731	0.664746
chr4:128995614-128999117	0.0952203	0.3149	0.665115
chr6:161443041-161455481	-0.0761366	0.315045	0.665115
chr10:70725132-70726959	0.136676	0.315461	0.665115
chr5:69206201-69212082	-0.426426	0.315595	0.665115
chr3:185638891-185639914	0.0396063	0.315684	0.665115
chr1:44877652-44878394	-0.296363	0.315876	0.665115
chrX:139865580-139865785	-0.196202	0.316195	0.665115
chr22:45944492-45944624	0.0516663	0.316476	0.665115
chr3:25650673-25665237	0.121305	0.316635	0.665115
chrX:139866135-139866531	0.354074	0.317191	0.665645
chr17:4910209-4910837	0.0736713	0.317983	0.66667
chr9:15474006-15474168	0.0469017	0.318287	0.66667
chr2:242195598-242195814	0.0232378	0.318839	0.667189
chr19:59056791-59059547	-0.00943046	0.319414	0.667754
chr11:758949-760253	0.0468043	0.320231	0.668825
chr17:20910208-20916248	-0.00717287	0.321309	0.67013
chr17:45740454-45755779	0.0200326	0.321467	0.67013
chr16:3827613-3828818	0.0912414	0.321914	0.670425
chr19:1031069-1031191	0.0151401	0.322424	0.67085
chr6:149691044-149700654	0.0526719	0.322819	0.671035
chr3:145841051-145842016	0.0142438	0.323228	0.671248
chr7:121755127-121756814	-0.102048	0.323541	0.671264
chr19:3979326-3979434	0.00695406	0.324834	0.672608
chr18:29691716-29693823	0.217846	0.324978	0.672608
chr17:20911182-20924539	-0.0263102	0.325109	0.672608
chr11:33117851-33118524	-0.16585	0.325812	0.673428
chr1:12061457-12062160	-0.0567951	0.326773	0.674776
chr2:102460692-102472600	0.0229898	0.327399	0.675194
chr1:154207066-154207767	-0.0376715	0.327597	0.675194
chr13:50296090-50299637	0.0598896	0.328045	0.675194
chr18:756556-756835	0.0333782	0.328343	0.675194
chr12:25034234-25047409	0.0340302	0.329635	0.675194
chr17:15938078-15938258	0.186616	0.329676	0.675194
chr11:102272269-102272937	0.0198194	0.329751	0.675194
chr20:47674989-47683817	0.0682577	0.330098	0.675194
chr4:55958783-55974060	-0.0581636	0.330538	0.675194
chr21:16386664-16415895	0.277163	0.330571	0.675194
chr4:69184236-69204102	0.0409426	0.330628	0.675194
chr9:130939844-130943093	-0.0188449	0.33067	0.675194
chr15:25221451-25222176	0.0125297	0.331192	0.675633
chr1:230379051-230391090	-0.161542	0.332508	0.677687
chr7:66415938-66423186	-0.0193087	0.332965	0.677986
chr14:69356855-69360464	-0.0393292	0.334867	0.681227
chr10:5838725-5842668	0.0188672	0.335332	0.681542
chrX:106884131-106890995	0.0519706	0.336822	0.682941
chr1:78429258-78435699	0.0206048	0.336842	0.682941
chr20:33657098-33665977	-0.0574849	0.337515	0.682941
chr17:45740454-45745776	0.0452579	0.337718	0.682941
chr17:76798405-76834832	-0.0583142	0.339008	0.682941
chr15:59175824-59186392	-0.0695137	0.339836	0.682941
chr8:101718878-101719225	0.00901619	0.339977	0.682941
chr12:72265849-72274387	0.199169	0.340555	0.682941
chr17:61882430-61884014	-0.0213076	0.340848	0.682941
chr17:8381655-8381764	0.0346094	0.341434	0.682941
chr9:100756912-100767435	0.00346844	0.341439	0.682941
chr17:15443746-15450462	0.0529998	0.341439	0.682941
chr9:131369882-131375764	0.00481012	0.341439	0.682941
chr21:47536290-47539033	0.00058982	0.341439	0.682941
chr9:131360678-131366696	0.0197517	0.341439	0.682941
chr3:136183722-136221621	0.0407548	0.341439	0.682941
chr19:19756682-19757156	-0.0757149	0.341566	0.682941
chr15:63351761-63351879	0.0202168	0.341699	0.682941
chr10:13370350-13387028	-0.0106027	0.341938	0.682941
chr5:172359438-172362313	-0.0510594	0.342425	0.683292
chr7:100482543-100482661	-0.0279829	0.342793	0.683405
chr1:94341823-94343418	0.0759799	0.343478	0.684148
chr15:93540186-93545547	0.0730306	0.343808	0.684184
chr5:69209984-69210069	-0.0717223	0.345769	0.687463
chr22:36914809-36915584	0.015691	0.347778	0.690241
chr10:101162336-101162479	0.217905	0.347796	0.690241
chr17:40054883-40061043	-0.0168232	0.349312	0.692486
chr13:111132566-111135006	-0.0258108	0.349559	0.692486
chr4:10082980-10100763	0.0171734	0.35027	0.692667
chr7:107564674-107564834	0.0846055	0.35031	0.692667
chr12:77191213-77199219	0.0359739	0.350597	0.692667
chr14:102461322-102461637	0.0592441	0.352569	0.694096
chr8:26248758-26265892	0.0158642	0.352619	0.694096
chr7:148711995-148716289	0.0558031	0.353573	0.694096
chr2:64083439-64090062	0.0362557	0.353709	0.694096
chr16:47001424-47002076	0.0534645	0.353756	0.694096
chr17:4186092-4200109	0.0198909	0.353833	0.694096
chr12:95879654-95889874	0.0600153	0.353836	0.694096
chr1:8075554-8085499	-0.0355216	0.353853	0.694096
chr3:98309475-98309999	-0.0868426	0.354312	0.694376
chr9:117835881-117836145	0.0824203	0.357106	0.698975
chr1:172520651-172560211	-0.153445	0.35731	0.698975
chr11:57581782-57582972	-0.0298411	0.357843	0.698975
chrX:154004461-154004599	-0.0215068	0.357934	0.698975
chr3:172486796-172520770	0.124908	0.359658	0.701717
chr1:29481207-29481422	0.0182442	0.360309	0.702362
chr15:35174702-35178862	0.146238	0.36164	0.703304
chr14:77930940-77932010	0.0328102	0.361889	0.703304
chr5:38523520-38530768	-0.220692	0.362669	0.703304
chr3:47716964-47727660	0.0506798	0.362826	0.703304
chr5:43294157-43297268	-0.00942455	0.362831	0.703304
chr21:46902708-46906906	-0.0203329	0.362888	0.703304
chr2:44126357-44161435	0.107093	0.363037	0.703304
chr16:70310388-70316687	-0.0151122	0.363883	0.703725
chr13:110838731-110844631	0.0122959	0.364154	0.703725
chr1:8926337-8927309	-0.0251251	0.364365	0.703725
chr17:79813328-79817263	0.00990998	0.364538	0.703725
chr10:70098259-70101437	0.0383026	0.364938	0.703877
chr7:134625842-134632520	0.0100306	0.366273	0.705833
chr12:53670403-53671011	-0.101853	0.367286	0.706933
chr17:34171549-34171774	-0.406146	0.36767	0.706933
chr4:437093-437261	-0.447796	0.368195	0.706933
chr4:113568354-113568705	-0.0997149	0.368502	0.706933
chr17:45738484-45742524	0.0187667	0.368617	0.706933
chr16:23497335-23498111	0.072294	0.368778	0.706933
chr17:44248220-44249598	-0.113505	0.369431	0.707565
chr22:36690137-36690344	-0.0283254	0.370521	0.709034
chr2:231729738-231738272	0.0173615	0.371241	0.709791
chr17:7217609-7217722	-0.0419136	0.372033	0.710184
chr2:56145353-56149582	0.0216614	0.372222	0.710184
chr1:201454410-201459472	0.0285942	0.373033	0.710184
chr17:34161569-34165557	-0.0116582	0.373053	0.710184
chr4:77976302-77987558	0.0222268	0.373065	0.710184
chr1:155753776-155764942	0.156356	0.374174	0.711203
chr15:76584771-76588078	-0.085378	0.374646	0.711203
chr12:116668337-116675510	-0.0348299	0.374684	0.711203
chr17:16021201-16024583	0.0458636	0.375191	0.711203
chr22:42605656-42611347	-0.0739713	0.375625	0.711203
chr20:5953701-5963811	0.14601	0.375985	0.711203
chr15:42019377-42028896	0.127541	0.37614	0.711203
chr5:176562087-176631293	0.04397	0.376195	0.711203
chr5:179136873-179151784	-0.00802866	0.377815	0.71365
chrX:62885765-62917184	0.0707912	0.380114	0.714242
chr8:126015417-126019729	-0.0400264	0.380358	0.714242
chr11:61630753-61632749	0.0314984	0.38036	0.714242
chrX:153590056-153590516	0.0115388	0.380376	0.714242
chr4:74000833-74008102	0.0596781	0.380396	0.714242
chr8:11666302-11667359	0.0113945	0.380541	0.714242
chr19:3977212-3980064	0.00368826	0.380896	0.714242
chr17:34161569-34172042	0.0300079	0.381109	0.714242
chr9:137696820-137698142	0.00591981	0.381638	0.714242
chr13:111082747-111088714	0.0236345	0.381673	0.714242
chr8:38314873-38315052	0.0433785	0.381851	0.714242
chr5:137346696-137347634	-0.121748	0.382522	0.714242
chr4:38055819-38104778	-0.0789152	0.382557	0.714242
chr12:49333437-49334971	0.0204973	0.38293	0.714242
chr5:177303532-177309753	0.162238	0.383167	0.714242
chr17:34171681-34171774	-0.224255	0.383339	0.714242
chr10:127519130-127522515	-0.0288191	0.384092	0.71484
chr5:127671146-127671269	0.072776	0.384312	0.71484
chr7:44714009-44714867	0.0884336	0.385226	0.715412
chr21:34783141-34787327	0.0737102	0.385272	0.715412
chr5:179143105-179147561	-0.0146074	0.38684	0.716021
chr8:103845283-103852051	-0.0428383	0.386973	0.716021
chr19:22157530-22171711	-0.281348	0.387455	0.716021
chr11:62406454-62407203	-0.0275902	0.38777	0.716021
chr2:216977738-217028565	0.0372801	0.388094	0.716021
chr16:81705570-81705675	-0.0386512	0.388096	0.716021
chr20:31369158-31390276	0.0446473	0.388329	0.716021
chr7:26232114-26237486	0.0103276	0.388347	0.716021
chr2:217005908-217012999	0.0321989	0.388826	0.716021
chr11:10822508-10823321	0.00913617	0.388865	0.716021
chr17:20910208-20911309	-0.0124956	0.389683	0.716926
chr13:111156494-111158953	0.0150829	0.391173	0.71867
chr4:39739039-39776553	0.0532582	0.391336	0.71867
chr7:155465560-155473602	-0.096351	0.392148	0.71867
chr13:46577273-46616410	0.0466392	0.392176	0.71867
chr17:45741524-45748198	-0.020555	0.39227	0.71867
chrX:1718084-1718325	-0.0685485	0.392801	0.719043
chr20:49518553-49535318	0.0946398	0.393837	0.720337
chr3:47752172-47770584	-0.0172748	0.394433	0.720387
chr20:34319862-34328519	0.0296325	0.394564	0.720387
chr17:58346810-58348842	0.0780576	0.395224	0.720387
chrX:153070959-153072295	-0.0997176	0.395459	0.720387
chr15:77471131-77474382	0.136506	0.395683	0.720387
chr17:37070577-37071399	-0.0204773	0.395835	0.720387
chr11:70263118-70265962	-0.0732488	0.396409	0.720391
chr2:216243852-216244040	0.00134468	0.396824	0.720391
chr19:40327195-40328483	0.00815644	0.397108	0.720391
chr13:28959021-28971205	0.0345958	0.397151	0.720391
chr17:38562635-38563194	0.0445824	0.397626	0.720657
chr10:15317853-15326104	-0.0529472	0.398181	0.720953
chr15:25304301-25307235	-0.157124	0.398447	0.720953
chr3:120123699-120123818	0.0321181	0.399407	0.721468
chr22:45914561-45946495	0.020597	0.39969	0.721468
chr20:33027959-33045279	0.0601385	0.399719	0.721468
chrX:153593503-153593627	0.0107192	0.400682	0.722612
chr4:39313064-39329376	0.0973263	0.401243	0.723028
chr12:104709554-104719207	-0.0353827	0.402175	0.723807
chr3:185404844-185407415	0.0505553	0.402721	0.723807
chr3:112256581-112269109	-0.055535	0.402879	0.723807
chr5:77409575-77409693	-0.0396729	0.403158	0.723807
chr11:34107610-34112225	-0.0176773	0.403325	0.723807
chr7:74162351-74163788	0.0582727	0.404343	0.724656
chr7:74612334-74613771	0.052408	0.404549	0.724656
chr8:61653817-61713084	-0.0270585	0.404895	0.724656
chrX:53607790-53631795	0.0487977	0.40512	0.724656
chr10:120832401-120833449	0.0324665	0.405799	0.725279
chr5:34818901-34821955	0.0551387	0.407066	0.726419
chr17:40034355-40055038	0.0324066	0.407368	0.726419
chr5:179047892-179048398	-0.00578547	0.407978	0.726419
chr6:43465618-43471444	0.0922546	0.408074	0.726419
chr12:98989504-98989626	0.027102	0.408093	0.726419
chr12:46318510-46318857	0.0721449	0.409431	0.727796
chr5:14474102-14479459	0.0452089	0.409661	0.727796
chr1:90470691-90473064	0.124376	0.410111	0.727796
chr22:28692185-28693840	-0.270728	0.410792	0.727796
chr8:103299660-103300494	0.0466721	0.410844	0.727796
chr16:70588348-70589109	0.0412983	0.410858	0.727796
chr16:31196259-31196490	0.0771968	0.412287	0.728568
chr5:149827147-149827298	-0.00359225	0.41236	0.728568
chr5:82832825-82838087	-0.0154719	0.412608	0.728568
chr3:170077486-170079217	0.0440589	0.412622	0.728568
chr7:139086882-139094400	0.0253367	0.41311	0.728841
chr2:232320111-232320335	-0.00450437	0.414233	0.729195
chr18:21131590-21141491	-0.112566	0.414233	0.729195
chr2:121036193-121047333	0.0803591	0.414308	0.729195
chr12:133357383-133359079	0.0298861	0.414648	0.729208
chr17:25631805-25636298	-0.0228902	0.415261	0.729701
chr3:37544668-37559100	-0.0474749	0.415746	0.729968
chr11:70265851-70266616	0.0549562	0.416501	0.73071
chr2:216248050-216248206	0.00710539	0.417271	0.731398
chr16:70298860-70299565	-0.0207937	0.41756	0.731398
chr16:418327-418414	0.0449018	0.418762	0.732196
chr19:16643408-16646447	-0.0289971	0.418826	0.732196
chr7:98564663-98565321	0.0672851	0.419492	0.732196
chr17:46133747-46134864	-0.0178174	0.419516	0.732196
chr15:25320881-25322137	0.0665291	0.419685	0.732196
chr17:40060981-40062899	0.0218126	0.420299	0.732605
chr14:93760203-93762503	-0.141415	0.4208	0.732605
chr1:225742607-225755116	0.0110397	0.420922	0.732605
chr9:36589532-36607670	0.0699096	0.421855	0.733647
chr18:25572618-25593873	0.00512469	0.423377	0.73571
chr13:115002119-115007755	0.0430141	0.424198	0.736501
chr22:42262834-42267039	0.0314269	0.425249	0.736501
chr12:121958787-122016851	0.0830763	0.425397	0.736501
chr5:149389673-149412166	0.159546	0.425502	0.736501
chr6:52132662-52134024	0.0480811	0.425511	0.736501
chr2:25468888-25471121	0.0726486	0.427181	0.738441
chr5:179225927-179226121	0.0295155	0.427825	0.738441
chr1:33276191-33276658	0.0191437	0.427866	0.738441
chr10:71124538-71129380	0.0780066	0.427979	0.738441
chr5:132431789-132435344	-0.00762719	0.428854	0.739369
chr16:67644726-67646024	0.123856	0.429535	0.739475
chr8:109240495-109254142	0.0389836	0.42959	0.739475
chr7:134625842-134635265	0.0267057	0.430323	0.739563
chr10:51381438-51384357	-0.034496	0.430631	0.739563
chr9:134354638-134357195	-0.0446668	0.430653	0.739563
chr16:50655512-50666319	0.070983	0.432851	0.742201
chr19:38774266-38774437	0.0444155	0.433201	0.742201
chr21:30698379-30702014	0.12224	0.433205	0.742201
chr12:95879654-95897937	0.0525077	0.43479	0.744336
chr6:136704808-136710655	0.176781	0.437784	0.748877
chr3:49064119-49064480	0.0326401	0.438628	0.749562
chr17:20914463-20921424	-0.00995187	0.439034	0.749562
chr2:153525650-153525784	-0.0267311	0.439608	0.749562
chr10:33200813-33200990	0.0157664	0.439925	0.749562
chr7:102962378-102963079	-0.0272216	0.440195	0.749562
chr10:70719565-70720005	0.0716217	0.440235	0.749562
chr12:121947369-121947842	0.142352	0.441352	0.75088
chr5:21491429-21491617	0.0609786	0.442043	0.751474
chr19:17212469-17213367	0.0934284	0.443271	0.752978
chr6:111208707-111211559	0.110777	0.443701	0.753123
chr7:39726229-39730189	0.0308579	0.444832	0.753957
chr9:127064214-127089724	-0.124841	0.445777	0.753957
chr19:11558253-11558433	-0.0131606	0.445964	0.753957
chr11:77066712-77090433	-0.0498691	0.446669	0.753957
chr7:47407961-47409218	-0.0537743	0.446792	0.753957
chr17:1257504-1265302	0.00399005	0.447148	0.753957
chr2:120885263-120932580	-0.311105	0.447527	0.753957
chr19:11552054-11553330	0.0122258	0.448074	0.753957
chr20:35812582-35812776	-0.0169735	0.448149	0.753957
chr2:24103508-24103625	-0.0470151	0.448968	0.753957
chr5:39381555-39381718	0.0400115	0.449094	0.753957
chr1:23648020-23650106	0.0188819	0.449447	0.753957
chr10:5827814-5842668	0.0193182	0.449614	0.753957
chr16:22535140-22539294	0.0329501	0.44981	0.753957
chr19:1625574-1632115	0.0205372	0.449815	0.753957
chr1:225706899-225755116	-0.00867219	0.450653	0.753957
chr19:11303506-11306496	-0.168088	0.45087	0.753957
chr19:18684102-18684558	0.00650718	0.451214	0.753957
chr17:57990044-57992064	-0.0714442	0.451369	0.753957
chr2:63831829-63833162	0.0321276	0.451661	0.753957
chr9:135150642-135161881	-0.143947	0.451742	0.753957
chr1:171493959-171502100	0.0228668	0.452026	0.753957
chr22:18020100-18020489	-0.0440003	0.452099	0.753957
chr6:131276244-131277639	-0.0584471	0.452903	0.754435
chr7:135269579-135303351	0.0738152	0.453074	0.754435
chr9:103082546-103111654	-0.0812478	0.453582	0.754708
chr12:95602618-95605043	0.13261	0.454347	0.7552
chr10:70497601-70507323	0.03235	0.454816	0.7552
chr19:11233849-11234020	0.0412884	0.454911	0.7552
chr19:1430220-1432689	0.0207671	0.455634	0.755723
chr19:47236295-47241494	-0.0350938	0.456298	0.755723
chr17:34171549-34171753	-0.20004	0.456582	0.755723
chr11:12495291-12495530	0.0654765	0.456617	0.755723
chr9:92220581-92220795	0.0577903	0.456949	0.755723
chr9:134312006-134314448	-0.0391008	0.457465	0.756006
chr20:32659871-32665051	-0.0123514	0.458721	0.756581
chr16:3799627-3808973	0.0595959	0.45879	0.756581
chrX:153996576-153997585	-0.0265075	0.459162	0.756581
chr18:23619252-23619420	0.0474476	0.459192	0.756581
chr11:61912640-61912761	0.0588839	0.459899	0.757176
chr2:29135455-29140861	0.0655542	0.461813	0.758481
chr19:56203119-56209329	0.0324354	0.462007	0.758481
chr10:120801505-120803654	0.00862685	0.462033	0.758481
chr17:8411871-8413267	0.018423	0.462075	0.758481
chr2:108998217-108999966	-0.074077	0.462866	0.758489
chr11:75111737-75113490	-0.00179293	0.463271	0.758489
chr2:85360933-85361573	0.0618857	0.463368	0.758489
chr5:176943288-176943430	-0.169647	0.464328	0.758489
chr3:149563797-149639014	-0.0912008	0.464537	0.758489
chr2:72945231-72945436	0.0667311	0.464784	0.758489
chr2:217005908-217006042	0.0216725	0.464845	0.758489
chr3:52727423-52728119	-0.0173379	0.464847	0.758489
chr17:80051094-80051295	0.00679233	0.46539	0.75881
chr10:70482211-70532856	0.0676753	0.46635	0.759414
chr10:75848953-75849956	0.0274009	0.466453	0.759414
chr10:32306070-32308887	0.0236437	0.467201	0.760068
chr1:113245620-113246428	-0.0209456	0.467929	0.760688
chr22:36688163-36688280	0.00943151	0.46855	0.761133
chr1:22172940-22173985	0.0987615	0.46946	0.762048
chr12:80226111-80266718	0.0805419	0.47016	0.76255
chr4:108552786-108581228	0.0446879	0.470465	0.76255
chr19:13039155-13039661	0.0332526	0.470968	0.762802
chr15:25207260-25213229	0.0218215	0.471879	0.763457
chr19:46024579-46026076	-0.0512556	0.472069	0.763457
chr12:24985656-24989530	-0.00742886	0.473905	0.765862
chr10:70545892-70549672	0.0347872	0.474775	0.766702
chr1:8601272-8674745	0.0564632	0.475461	0.766868
chr12:121004627-121009094	0.0390116	0.475577	0.766868
chr15:75676604-75688837	-0.0752307	0.476753	0.7682
chr5:33461006-33463930	-0.0178603	0.47712	0.768227
chr22:21288066-21288532	0.0475602	0.478327	0.769461
chr4:99955380-99970027	0.0406654	0.479059	0.769461
chr19:13248084-13248389	0.0342231	0.479335	0.769461
chr6:7888937-7904956	0.006986	0.479348	0.769461
chr15:65471271-65472560	0.121699	0.479641	0.769461
chr6:18237611-18237747	-0.0135153	0.481119	0.771267
chr5:138614015-138614818	0.108713	0.482116	0.771852
chr17:37034338-37070728	-0.0179205	0.482514	0.771852
chr16:70176136-70177561	-0.0746177	0.48254	0.771852
chr2:207988497-207989128	-0.0561873	0.482983	0.771998
chr12:6691302-6697588	-0.0226945	0.484836	0.773536
chr16:14951361-14962492	0.0238999	0.484991	0.773536
chr9:140605418-140611634	-0.0340134	0.485288	0.773536
chr9:101900140-101904985	-0.0786203	0.485356	0.773536
chr16:75446432-75448593	0.0390926	0.485988	0.773981
chr7:22347957-22357656	-0.0720906	0.486846	0.77404
chr1:171492359-171502100	0.047998	0.486995	0.77404
chr2:216177220-216190861	0.12803	0.487084	0.77404
chr19:5896463-5897008	0.01879	0.487441	0.774046
chr11:125351429-125359718	0.0365243	0.488722	0.775257
chr2:238256449-238262046	-0.00124343	0.488911	0.775257
chr22:36912524-36922178	0.0647531	0.490556	0.776326
chr5:151179449-151180430	0.0134111	0.490725	0.776326
chr11:46403843-46404298	-0.0064516	0.491144	0.776326
chr19:5653125-5653431	0.0272139	0.491152	0.776326
chr11:70178065-70178200	0.135385	0.491577	0.776326
chr15:25315266-25324142	-0.0527857	0.492076	0.776326
chr20:50329504-50346517	-0.203754	0.492384	0.776326
chr11:130130750-130131824	0.0924947	0.492699	0.776326
chr5:132232014-132235333	0.071031	0.492771	0.776326
chr12:46285793-46287326	0.123459	0.493643	0.77665
chr16:1735439-1748844	-0.0296514	0.49394	0.77665
chr11:62491058-62491898	0.0408406	0.494392	0.77665
chr5:34175926-34182972	-0.225862	0.494618	0.77665
chr2:216271849-216272920	0.00537228	0.495026	0.77665
chr5:176894481-176894628	-0.01547	0.495529	0.77665
chr6:7899808-7904956	-0.00521079	0.495663	0.77665
chr1:41578954-41651922	0.0578619	0.495809	0.77665
chr16:22497150-22500636	-0.0268117	0.496312	0.776882
chr3:142735098-142735213	0.0500814	0.497126	0.777204
chr17:45745551-45748198	0.0157372	0.497226	0.777204
chr19:4488672-4494472	-0.0129083	0.498821	0.778132
chr6:47251673-47254331	0.0709673	0.498841	0.778132
chr6:158733082-158735300	-0.0945802	0.498885	0.778132
chr19:11130266-11152236	0.0164014	0.499992	0.779305
chr19:11168933-11170863	-0.0181775	0.501401	0.780947
chr10:103552595-103570071	0.0451474	0.502324	0.781402
chr11:18422383-18427119	-0.0115431	0.502494	0.781402
chr11:3800102-3803375	0.0628445	0.502919	0.781402
chr3:139094374-139097031	-0.00722906	0.503228	0.781402
chr11:65267972-65268102	0.358245	0.503505	0.781402
chr17:27594515-27614734	-0.0122877	0.504022	0.781402
chr17:7792981-7794382	-0.0352723	0.504188	0.781402
chr10:103869140-103869440	-0.0381748	0.505127	0.782305
chr1:165712403-165712548	-0.0880254	0.505628	0.782529
chr20:2446353-2448404	0.00950597	0.506085	0.782683
chr21:44515547-44524512	-0.00751341	0.506692	0.782911
chr22:41738532-41739580	0.0277106	0.506947	0.782911
chr9:118949432-118950495	-0.113729	0.507309	0.78292
chr13:111111117-111114533	0.00652282	0.510679	0.787137
chr5:177631815-177632047	-0.00453699	0.510808	0.787137
chr4:76711302-76711950	0.0798336	0.511118	0.787137
chr17:40027941-40066537	0.0145222	0.511946	0.787858
chr17:38318005-38319154	-0.0310204	0.514977	0.791297
chr11:70253403-70260758	-0.0177286	0.515212	0.791297
chr10:28872327-28879761	0.0188572	0.515263	0.791297
chr11:67351934-67352243	0.00336533	0.516156	0.791698
chr11:10822277-10823756	-0.0108033	0.516246	0.791698
chr11:64536493-64537525	0.0215881	0.517258	0.792695
chrX:153581139-153581292	-0.0155859	0.518174	0.793335
chr2:136402948-136418963	0.0583582	0.518399	0.793335
chr1:24022287-24022398	-0.00434195	0.519207	0.794017
chr1:113459799-113464755	-0.0120564	0.520352	0.795215
chr3:50102463-50103935	0.0351217	0.521591	0.796553
chr12:123983090-123984083	0.0362706	0.522027	0.796575
chr3:47712147-47718272	0.0297674	0.522333	0.796575
chr7:64004084-64004810	-0.106614	0.523165	0.79729
chr10:96998324-97007123	0.0301773	0.524265	0.798413
chr15:75215988-75221573	-0.0137854	0.525443	0.799136
chr18:25582960-25593873	0.0161452	0.526056	0.799136
chr12:32866142-32871697	0.157653	0.526792	0.799136
chr19:34954930-34957919	-0.0163737	0.527586	0.799136
chr11:118454523-118455359	-0.0257414	0.527746	0.799136
chr1:22180685-22180836	-0.0559142	0.52786	0.799136
chr19:41854199-41854360	-0.0293263	0.528085	0.799136
chr1:16891301-16893846	0.248235	0.528251	0.799136
chr19:8532385-8539128	-0.0158851	0.528251	0.799136
chr22:36737414-36745300	-0.025415	0.528385	0.799136
chr19:2120860-2129456	0.0366764	0.529087	0.799647
chr8:37990971-37993284	0.0576587	0.529892	0.800312
chr8:48812932-48817536	0.0312795	0.531005	0.801153
chr22:23634727-23637342	-0.0268954	0.531179	0.801153
chr2:32800222-32800433	-0.058966	0.533056	0.80343
chr4:102117072-102117273	0.0341427	0.534479	0.804941
chr11:118650340-118657227	0.0262022	0.534792	0.804941
chr19:11151982-11170863	0.0347041	0.535488	0.805435
chr10:21124441-21124552	0.0559844	0.536938	0.806575
chr8:61728945-61741365	-0.0293919	0.536981	0.806575
chr9:137582757-137582925	0.0195014	0.53884	0.808813
chr12:54651297-54651476	0.0144007	0.539361	0.808882
chr3:45043029-45046906	-0.0591778	0.540276	0.808882
chr17:80041392-80041767	-0.00864105	0.540675	0.808882
chr2:105959304-105959680	-0.0860208	0.541088	0.808882
chr1:154197559-154241430	-0.0288891	0.54116	0.808882
chr10:120796630-120796821	-0.0186326	0.54182	0.808882
chr1:1735857-1737977	-0.00295775	0.541864	0.808882
chr8:37692691-37695457	0.0256902	0.542071	0.808882
chr19:45368527-45368917	-0.0217423	0.543275	0.808882
chr14:23312918-23313079	0.0581566	0.543494	0.808882
chr9:100919741-100919942	0.049599	0.543775	0.808882
chr16:68160350-68160513	-0.0769065	0.544253	0.808882
chr7:26232114-26235529	0.0018977	0.54457	0.808882
chr6:7303782-7310262	0.0117937	0.544911	0.808882
chr8:1806125-1812602	0.0343491	0.54598	0.808882
chr16:28746493-28746656	-0.00749126	0.546043	0.808882
chr21:35134226-35144627	0.0238018	0.546094	0.808882
chr16:28401611-28403463	-0.00696771	0.546201	0.808882
chr3:47960208-47969840	0.0205207	0.546687	0.808882
chr7:94040367-94041433	-0.0121093	0.546696	0.808882
chr12:110734403-110734542	0.0134709	0.547178	0.808882
chr4:5814019-5814307	0.246328	0.547356	0.808882
chr20:57470666-57485456	-0.00145526	0.547402	0.808882
chr2:233697566-233704681	-0.0592333	0.547904	0.808882
chr17:1559685-1560055	0.0237938	0.548107	0.808882
chr2:242187417-242187763	0.00678165	0.548718	0.809239
chr1:22169262-22175524	-0.104999	0.549494	0.809804
chr10:35351887-35360267	0.0316078	0.54984	0.809804
chr2:242275389-242277205	-0.0121406	0.550559	0.809949
chr1:82302569-82302742	-0.0181886	0.551351	0.809949
chr10:94366021-94373376	0.0761237	0.551388	0.809949
chr16:31196259-31196472	0.00932506	0.551415	0.809949
chr9:132662243-132662826	-0.0566055	0.553906	0.812304
chr11:47752925-47774654	0.0509035	0.554037	0.812304
chr14:102473344-102474674	0.0616732	0.55413	0.812304
chr1:16802319-16803569	-0.131028	0.555375	0.812463
chr7:99001020-99002576	0.00817864	0.555494	0.812463
chr17:40068672-40070153	-0.00825852	0.555798	0.812463
chr7:26232918-26233314	0.00867453	0.556115	0.812463
chr17:57762947-57763169	-0.0143319	0.556427	0.812463
chr20:21321358-21327188	0.0292726	0.556461	0.812463
chr2:171906323-171917666	0.04259	0.557314	0.812656
chr20:17608148-17610558	-0.0235437	0.557569	0.812656
chr19:4499487-4499716	-0.011648	0.557705	0.812656
chr12:56553758-56553932	0.00223602	0.559285	0.814323
chr2:171973827-171974367	0.067719	0.559821	0.814323
chr2:47656880-47672796	0.0726842	0.560316	0.814323
chr18:19353584-19359646	-0.0402176	0.560334	0.814323
chr13:21735928-21746820	-0.0451232	0.561174	0.814851
chr5:139819703-139828890	-0.054269	0.561441	0.814851
chr1:32381495-32385259	-0.0139314	0.561862	0.814923
chr3:50289531-50295146	0.0116853	0.564571	0.818201
chr1:981112-983067	-0.0314929	0.565221	0.818201
chr4:154271215-154279774	0.0594012	0.565301	0.818201
chr14:100826890-100828258	-0.021042	0.565614	0.818201
chr2:20497313-20518406	0.0579544	0.566844	0.819439
chr6:99850415-99852578	0.0399039	0.569413	0.822447
chr15:68378643-68446033	-0.0552587	0.569675	0.822447
chr4:42003632-42025401	0.0185521	0.570096	0.822513
chr16:21910207-21916365	0.0148266	0.571092	0.822838
chr19:6416308-6417098	0.00609656	0.571155	0.822838
chr1:205585605-205593019	0.15741	0.57204	0.822838
chr10:128768965-128851079	-0.0417828	0.572106	0.822838
chr19:11233849-11242471	0.00717721	0.572197	0.822838
chr11:57095185-57095356	-0.0112974	0.57318	0.823711
chr15:99434553-99467913	-0.013192	0.574024	0.824383
chrX:135288565-135290120	0.0350723	0.574652	0.824746
chr17:8421948-8424603	-0.0184526	0.575234	0.825042
chr19:40872325-40872822	-0.00755091	0.575775	0.825277
chr13:111121563-111121671	0.0104112	0.577043	0.82589
chr17:18769114-18814564	0.0383103	0.577997	0.82589
chr17:79813328-79813462	0.00832904	0.578059	0.82589
chr17:40043851-40048700	0.0202151	0.578361	0.82589
chr10:60148429-60148579	0.0538642	0.578934	0.82589
chr6:90052042-90053475	-0.049872	0.579531	0.82589
chr14:70234854-70235613	0.00585935	0.579627	0.82589
chr19:45476343-45480717	-0.0119926	0.579683	0.82589
chr11:122928959-122929192	-0.00200275	0.580502	0.82589
chr12:24982756-24989530	0.00796189	0.580601	0.82589
chr9:33036571-33037113	-0.0264654	0.580997	0.82589
chr2:130929921-130931229	0.0198297	0.581385	0.82589
chr5:149754516-149758971	-0.0677031	0.581549	0.82589
chr19:49119982-49120081	-0.00112269	0.582148	0.82589
chr6:90461149-90472249	0.0448883	0.582391	0.82589
chr20:45905057-45919018	0.0495199	0.58306	0.82589
chr19:38633212-38643607	-0.0217196	0.583072	0.82589
chr5:154169884-154172356	0.0219389	0.583764	0.82589
chr4:24572276-24578301	0.00991578	0.583806	0.82589
chr1:55330975-55331119	0.028083	0.584076	0.82589
chr8:38065029-38066785	0.0447429	0.584111	0.82589
chr5:149754179-149754374	-0.0794898	0.584546	0.825972
chr16:4311779-4312702	0.0347454	0.585037	0.826134
chr16:70601313-70601439	0.0209557	0.585513	0.826274
chr11:118625413-118629611	0.019397	0.586605	0.827283
chr11:65831098-65835804	0.0128624	0.588617	0.829426
chr15:44057647-44060795	0.00642213	0.588881	0.829426
chr19:47589640-47589795	0.0267485	0.590647	0.829791
chr2:216256354-216259359	0.0219906	0.590704	0.829791
chr1:113245184-113245315	0.0175536	0.590735	0.829791
chr3:180685838-180688146	-0.00652085	0.590765	0.829791
chr17:47118739-47119739	0.00435591	0.591032	0.829791
chr5:134010304-134011815	0.107477	0.592806	0.831749
chr2:224746658-224749466	0.0242854	0.593922	0.832782
chr8:104897525-104898451	0.124513	0.59492	0.833649
chr1:185056683-185062408	0.0311325	0.595697	0.834203
chr9:98242250-98248156	0.0573906	0.596291	0.834503
chr19:49458804-49459590	0.0138297	0.596882	0.834798
chr5:74638407-74639789	-0.0230596	0.597413	0.835008
chr16:70292882-70296427	-0.0102123	0.598838	0.835968
chr7:23552512-23562051	0.0233099	0.598892	0.835968
chr1:33251962-33256855	0.0201945	0.599244	0.835968
chr22:36908506-36913478	0.0194181	0.600184	0.836534
chr16:2807781-2808548	-0.0138991	0.600928	0.836534
chr19:5219949-5222231	0.0115141	0.60208	0.836534
chr2:128480531-128480618	0.0740338	0.602138	0.836534
chr1:150198939-150201570	-0.00748334	0.602222	0.836534
chr16:88723843-88723990	0.0246142	0.602623	0.836534
chr16:299547-313774	-0.0417288	0.603213	0.836534
chr8:38282026-38283763	-0.036176	0.603222	0.836534
chr17:79667496-79668161	-0.0115564	0.603591	0.836534
chr15:72499068-72511451	0.00869211	0.603648	0.836534
chr1:85816097-85824530	-0.0272278	0.603845	0.836534
chr6:170852688-170858201	0.0117759	0.604302	0.836638
chr2:37447527-37456179	-0.0254177	0.6048	0.836799
chr7:72361165-72361649	0.0361299	0.605626	0.837414
chr10:74831786-74833585	-0.00429904	0.60617	0.837638
chr8:101730000-101730116	-0.0018333	0.606571	0.837664
chr12:57891939-57892406	0.0234991	0.607345	0.838205
chr14:24655492-24655997	0.0695799	0.609156	0.839313
chr2:71592558-71597135	-0.0574247	0.609189	0.839313
chrX:153582518-153583028	0.00946148	0.609352	0.839313
chr3:128350790-128351000	-0.00835028	0.60997	0.839313
chr15:78398080-78398276	-0.0416331	0.610085	0.839313
chr13:60384921-60413582	0.046315	0.610444	0.839313
chr15:72509749-72511451	0.00708972	0.611167	0.839561
chr14:21894286-21897494	-0.0409473	0.611391	0.839561
chr16:28734484-28736333	-0.0048649	0.6139	0.841667
chr16:70176136-70176589	-0.0514929	0.614492	0.841667
chr21:34799190-34805178	-0.032123	0.61452	0.841667
chr2:216279559-216279681	0.00457924	0.61476	0.841667
chrX:130889625-130902724	-0.0635348	0.614843	0.841667
chr7:98995484-99002576	0.00724895	0.615453	0.841781
chr17:48267361-48267741	0.00692287	0.615775	0.841781
chr1:23381561-23395644	-0.0155328	0.616291	0.841781
chr19:47588574-47597337	-0.0288258	0.616462	0.841781
chr1:236734650-236740249	0.0459675	0.617529	0.842693
chr11:62469939-62491898	0.0402159	0.617898	0.842693
chr1:24020296-24022398	-0.00601217	0.618487	0.842972
chr8:103306182-103307339	0.0361666	0.619361	0.842991
chr19:50102528-50103195	-0.0100691	0.619649	0.842991
chr22:38889714-38897285	0.0128439	0.619929	0.842991
chr13:110864763-110866362	0.0184511	0.620038	0.842991
chr14:21971315-21972024	-0.0530051	0.620474	0.84306
chr19:5705782-5712013	0.0164177	0.621854	0.843948
chr19:19606562-19607028	0.0423093	0.621942	0.843948
chr1:108697604-108728576	0.0524863	0.622467	0.843948
chr7:131195586-131196192	0.0519962	0.622667	0.843948
chr1:8922945-8923402	-0.0018809	0.62569	0.846737
chr17:40068672-40070149	-0.0143475	0.625812	0.846737
chr11:130010292-130010378	0.00635423	0.625882	0.846737
chr11:68363564-68370960	0.0232253	0.626942	0.847647
chr5:109065042-109125228	0.0471237	0.627986	0.848536
chr19:8376295-8381529	-0.0280219	0.628478	0.848678
chr2:216983765-216990754	-0.0103981	0.629634	0.849715
chr20:21335426-21349228	0.0453754	0.63091	0.850868
chr17:20107645-20109225	-0.0975423	0.631264	0.850868
chr12:122701034-122709295	-0.0327036	0.631887	0.851184
chr11:70251370-70253751	-0.0303479	0.632708	0.851767
chr22:50943831-50943966	0.016248	0.633418	0.8522
chr3:184033276-184034006	-0.0137249	0.633862	0.852275
chr10:17275585-17275930	-0.0037861	0.634313	0.852358
chr1:11133990-11137005	0.0648974	0.634852	0.852561
chr13:99157168-99171727	-0.0381776	0.635728	0.853055
chr17:80828099-80851508	-0.0247785	0.635999	0.853055
chr16:9014215-9024254	0.0195556	0.63639	0.853059
chr10:120809312-120810145	-0.0312749	0.637917	0.854141
chr15:66828270-66832548	0.0258164	0.637977	0.854141
chr19:11217240-11218190	0.0233276	0.638879	0.854342
chr1:23397717-23398690	0.0248659	0.638906	0.854342
chr11:134054531-134055421	-0.0393826	0.639426	0.854517
chr17:38552534-38554893	-0.0116251	0.640175	0.854803
chr11:18105081-18111057	-0.0542699	0.640578	0.854803
chr14:103987599-103987771	0.0131687	0.64112	0.854803
chr12:46622935-46637097	-0.0154452	0.641842	0.854803
chr4:54292038-54294350	-0.0133929	0.642064	0.854803
chr21:27423315-27425664	0.00747418	0.642071	0.854803
chr12:57036241-57036364	0.0068204	0.642851	0.854803
chr3:47960208-47963368	0.0220797	0.643089	0.854803
chr22:36684772-36684943	-0.0143541	0.643362	0.854803
chr16:71779046-71779517	-0.0187349	0.643538	0.854803
chr4:95506715-95539342	0.028947	0.644188	0.855148
chr17:8397050-8398559	-0.0129804	0.645055	0.855781
chr19:34685382-34699956	0.01591	0.645957	0.85646
chr13:110830410-110847465	0.0163536	0.646667	0.856501
chrX:139865580-139865879	0.202368	0.64677	0.856501
chr7:72863871-72880731	-0.0133734	0.647292	0.856535
chr17:20914463-20919212	-0.0133312	0.647577	0.856535
chr7:26232903-26233299	-0.297291	0.649448	0.85792
chrX:53561476-53562462	-0.0234321	0.649466	0.85792
chr13:110835530-110835623	0.00622811	0.649797	0.85792
chrX:139866135-139866333	0.160903	0.650454	0.85827
chr8:23159539-23160910	0.0165718	0.651094	0.858598
chr9:130940987-130941694	-0.0282943	0.654701	0.862836
chr17:37046672-37054772	0.00738573	0.65552	0.863396
chr9:134330462-134334743	-0.0144133	0.656894	0.863924
chr3:124527868-124592378	0.0123997	0.657637	0.863924
chr1:25553932-25554726	0.0460904	0.658063	0.863924
chr3:47912302-47919013	-0.0072594	0.658258	0.863924
chr19:11151982-11152236	0.0190588	0.658419	0.863924
chr10:80878671-80899534	-0.0172914	0.658462	0.863924
chr16:69373908-69373995	0.00436561	0.658678	0.863924
chr15:41145686-41145825	-0.0285591	0.659508	0.863959
chr17:44701609-44720625	0.047172	0.659572	0.863959
chr14:20811287-20811436	-0.240364	0.660928	0.863959
chr11:47752925-47758292	0.0697494	0.661036	0.863959
chrX:2632462-2644414	-0.00300641	0.661232	0.863959
chr17:4910209-4910637	0.0399813	0.661301	0.863959
chr9:134358096-134358294	-0.0455009	0.661644	0.863959
chr13:111080813-111109782	-0.0142804	0.662411	0.863959
chr4:24556347-24572470	-0.0119958	0.662573	0.863959
chr16:18471114-18471515	-0.0180395	0.662644	0.863959
chr13:21373303-21375129	0.0527726	0.663334	0.864344
chrX:53573664-53575234	0.0201953	0.664304	0.865021
chr5:176700672-176707835	0.0472184	0.664994	0.865021
chr3:49005966-49017929	-0.0189783	0.665037	0.865021
chr11:61624482-61630850	-0.00636625	0.666199	0.86602
chr19:49952731-49954105	0.0175309	0.666607	0.866037
chr3:47702783-47762225	-0.00725633	0.667536	0.866497
chr9:136905155-136910543	0.0366566	0.667983	0.866497
chr7:101870646-101870949	-0.075764	0.66823	0.866497
chr2:242186166-242187531	-0.0141834	0.668542	0.866497
chrX:139865917-139866333	0.132354	0.670048	0.866747
chr8:141856358-141900868	-0.0100599	0.6703	0.866747
chr2:206614448-206631527	-0.0136039	0.670722	0.866747
chr5:74096704-74137504	-0.0300342	0.670847	0.866747
chr7:148716083-148718239	0.0167743	0.671263	0.866747
chr11:34107851-34111003	-0.0131885	0.671406	0.866747
chr3:133292903-133293128	-0.0201299	0.671516	0.866747
chr7:134528634-134552555	0.00620186	0.671934	0.866747
chr9:134334550-134334743	0.0139723	0.672292	0.866747
chr19:1418202-1432689	-0.0112779	0.672756	0.866835
chr6:31239375-31324219	0.0575142	0.674822	0.868421
chr3:122808014-122811289	0.0113642	0.67509	0.868421
chr18:77488906-77496521	-0.0339859	0.675174	0.868421
chr2:70031664-70043326	0.0473601	0.676596	0.869739
chrX:2644300-2656297	-0.0063998	0.677387	0.870179
chr1:156286956-156304709	0.0029849	0.677732	0.870179
chr1:28362054-28384605	-0.0284929	0.678446	0.870587
chr9:138773478-138774924	-0.119589	0.679905	0.871949
chr20:32878137-32881962	0.00928005	0.682328	0.874037
chr16:2807781-2809403	0.00467626	0.68233	0.874037
chr11:65268321-65268656	-0.182584	0.683246	0.874698
chr16:87873307-87874761	0.00575734	0.683793	0.874888
chr4:39739039-39757359	0.0100545	0.685116	0.875916
chr20:40161688-40169415	-0.0411587	0.685603	0.875916
chr10:75848953-75854219	0.0280673	0.685882	0.875916
chr13:111134898-111135006	0.0159446	0.686194	0.875916
chr6:38029368-38084515	0.015587	0.687331	0.876856
chr20:37146148-37146643	0.0304563	0.687762	0.876897
chr1:171481170-171491398	0.00757034	0.688739	0.877631
chr16:85667519-85667738	0.0250249	0.689139	0.877632
chr1:6712888-6727870	0.0341592	0.690057	0.878109
chr11:129979323-129992408	0.00936318	0.690315	0.878109
chr17:8409635-8413267	-0.0124646	0.691612	0.879086
chr19:47111485-47111845	0.0106363	0.691884	0.879086
chr17:28808160-28811788	0.0523246	0.692777	0.879711
chr2:69565029-69590802	-0.0187427	0.693445	0.880049
chr20:31383214-31388104	0.0474762	0.694224	0.880528
chr12:109046047-109055934	0.0239137	0.695176	0.880691
chr11:587258-597570	-0.0171218	0.695814	0.880691
chr2:10933221-10933328	-0.00739088	0.69589	0.880691
chr2:216242897-216242985	-0.00484085	0.695959	0.880691
chr5:225997-240591	0.0237014	0.697505	0.882139
chr16:2810301-2819285	-0.00763795	0.698176	0.882479
chr1:224605961-224612356	-0.03376	0.69964	0.883819
chr4:77969601-77987558	0.0182969	0.700276	0.884114
chr2:113057425-113057606	0.0852274	0.700996	0.884149
chr17:48266737-48266899	-0.0112074	0.701111	0.884149
chr16:28391296-28391459	-0.00474915	0.702035	0.884153
chr21:30432861-30442658	0.0073571	0.702095	0.884153
chr16:70292882-70295060	0.0266355	0.70281	0.884153
chr5:140080403-140081714	-0.0546841	0.702865	0.884153
chr5:150503846-150509090	0.00816721	0.70313	0.884153
chr16:18809246-18810156	-0.00748108	0.704184	0.884521
chr2:99976698-99988193	0.0129062	0.704229	0.884521
chr19:4475271-4498912	0.019399	0.704977	0.88455
chr12:27807654-27820253	0.00634146	0.705058	0.88455
chr19:13039155-13039750	-0.0107578	0.705872	0.884728
chr5:121309890-121330365	0.0528436	0.706074	0.884728
chr3:33450727-33467233	0.0181079	0.70641	0.884728
chr19:8038608-8056715	-0.0137822	0.707167	0.885169
chr2:37543379-37544322	0.0518044	0.708342	0.885384
chr10:15290637-15296878	0.0222715	0.708866	0.885384
chr17:28808160-28817235	-0.0397905	0.709201	0.885384
chr15:59191667-59191908	0.042625	0.709872	0.885384
[truncated: 490 more rows]

## Sheet: Table S5 (iPSC lines)
hPSCreg name	source cell type	donor (sex, ethnicity, age)	karyotype	diseases
[truncated: 3 more rows]

[truncated: 9 more sheets: Table S6 (Motifs spliceosome), Table S7 (SMC proliferation), Table S8 (Cardiomyocytes), Table S9 (Aortic ECs), Table S10 (Aortic SMCs), Table S11 (scRNA-seq), Table S12 (PBMCs), Table S13 (Primer, probes), Table S14 (Software)]
